# Supplementary material for: Multibeam bathymetry data from the Kane Gap and south-eastern part of the Canary Basin (Eastern tropical Atlantic)
Source: Data Brief. 2020 Jul 24;32:106055. doi: 10.1016/j.dib.2020.106055 (PMC7399254; doi:10.1016/j.dib.2020.106055)
Supplement: Supplementary file 2 [file mmc2.zip]

Archive with 19 entries (16 files):
- ASCII/
- ASCII/ANS44_Canary_Basin_UTM27N.txt
- ASCII/ANS44_KaneGap_UTM27N.txt
- ESRI asc/
- ESRI asc/ANS44_CanaryBasin_UTM27_100m.asc
- ESRI asc/ANS44_CanaryBasin_UTM27_100m.asc.aux.xml
- ESRI asc/ANS44_CanaryBasin_UTM27_100m.asc.ovr
- ESRI asc/ANS44_KaneGap_UTM27N_100m.asc
- ESRI asc/ANS44_KaneGap_UTM27N_100m.asc.aux.xml
- ESRI asc/ANS44_KaneGap_UTM27N_100m.asc.ovr
- Tiff/
- Tiff/ANS44_CanaryBasin_UTM27_100m_f.tfw
- Tiff/ANS44_CanaryBasin_UTM27_100m_f.tif
- Tiff/ANS44_CanaryBasin_UTM27_100m_f.tif.aux.xml
- Tiff/ANS44_CanaryBasin_UTM27_100m_f.tif.ovr
- Tiff/ANS44_KaneGap_UTM27N_100m_f.tfw
- Tiff/ANS44_KaneGap_UTM27N_100m_f.tif
- Tiff/ANS44_KaneGap_UTM27N_100m_f.tif.aux.xml
- Tiff/ANS44_KaneGap_UTM27N_100m_f.tif.ovr
