# Supplementary material for: Multibeam bathymetry data from the Kane Gap and south-eastern part of the Canary Basin (Eastern tropical Atlantic)
Source: Data Brief. 2020 Jul 24;32:106055. doi: 10.1016/j.dib.2020.106055 (PMC7399254; doi:10.1016/j.dib.2020.106055)
Supplement: Supplementary file 2 [file mmc2.zip › ESRI asc/ANS44_CanaryBasin_UTM27_100m.asc.aux.xml]

<PAMDataset>
  <Metadata domain="Esri">
    <MDI key="PyramidResamplingType">NEAREST</MDI>
  </Metadata>
</PAMDataset>
