# Supplementary material for: Multibeam bathymetry data from the Kane Gap and south-eastern part of the Canary Basin (Eastern tropical Atlantic)
Source: Data Brief. 2020 Jul 24;32:106055. doi: 10.1016/j.dib.2020.106055 (PMC7399254; doi:10.1016/j.dib.2020.106055)
Supplement: Supplementary file 2 [file mmc2.zip › ESRI asc/ANS44_KaneGap_UTM27N_100m.asc]

ncols         960
nrows         1472
xllcorner     560100.00
yllcorner     1009900.00
cellsize      100.00
nodata_value  -32768
 -32768 -32768 -32768 -32768 -32768 -32768 -32768 -32768 -32768 -32768 -32768 -32768 -32768 -32768 -32768 -32768 -32768 -32768 -32768 -32768 -32768 -32768 -32768 -32768 -32768 -32768 -32768 -32768 -32768 -32768 -32768 -32768 -32768 -32768 -32768 -32768 -32768 -32768 -32768 -32768 -32768 -32768 -32768 -32768 -32768 -32768 -32768 -32768 -32768 -32768 -32768 -32768 -32768 -32768 -32768 -32768 -32768 -32768 -32768 -32768 -32768 -32768 -32768 -32768 -32768 -32768 -32768 -32768 -32768 -32768 -32768 -32768 -32768 -32768 -32768 -32768 -32768 -32768 -32768 -32768 -32768 -32768 -32768 -32768 -32768 -32768 -32768 -32768 -32768 -32768 -32768 -32768 -32768 -32768 -32768 -32768 -32768 -32768 -32768 -32768 -32768 -32768 -32768 -32768 -32768 -32768 -32768 -32768 -32768 -32768 -32768 -32768 -32768 -32768 -32768 -32768 -32768 -32768 -32768 -32768 -32768 -32768 -32768 -32768 -32768 -32768 -32768 -32768 -32768 -32768 -32768 -32768 -32768 -32768 -32768 -32768 -32768 -32768 -32768 -32768 -32768 -32768 -32768 -32768 -32768 -32768 -32768 -32768 -32768 -32768 -32768 -32768 -32768 -32768 -32768 -32768 -32768 -32768 -32768 -32768 -32768 -32768 -32768 -32768 -32768 -32768 -32768 -32768 -32768 -32768 -32768 -32768 -32768 -32768 -32768 -32768 -32768 -32768 -32768 -32768 -32768 -32768 -32768 -32768 -32768 -32768 -32768 -32768 -32768 -32768 -32768 -32768 -32768 -32768 -32768 -32768 -32768 -32768 -32768 -32768 -32768 -32768 -32768 -32768 -32768 -32768 -32768 -32768 -32768 -32768 -32768 -32768 -32768 -32768 -32768 -32768 -32768 -32768 -32768 -32768 -32768 -32768 -32768 -32768 -32768 -32768 -32768 -32768 -32768 -32768 -32768 -32768 -32768 -32768 -32768 -32768 -32768 -32768 -32768 -32768 -32768 -32768 -32768 -32768 -32768 -32768 -32768 -32768 -32768 -32768 -32768 -32768 -32768 -32768 -32768 -32768 -32768 -32768 -32768 -32768 -32768 -32768 -32768 -32768 -32768 -32768 -32768 -32768 -32768 -32768 -32768 -32768 -32768 -32768 -32768 -32768 -32768 -32768 -32768 -32768 -32768 -32768 -32768 -32768 -32768 -32768 -32768 -32768 -32768 -32768 -32768 -32768 -32768 -32768 -32768 -32768 -32768 -32768 -32768 -32768 -32768 -32768 -32768 -32768 -32768 -32768 -32768 -32768 -32768 -32768 -32768 -32768 -32768 -32768 -32768 -32768 -32768 -32768 -32768 -32768 -32768 -32768 -32768 -32768 -32768 -32768 -32768 -32768 -32768 -32768 -32768 -32768 -32768 -32768 -32768 -32768 -32768 -32768 -32768 -32768 -32768 -32768 -32768 -32768 -32768 -32768 -32768 -32768 -32768 -32768 -32768 -32768 -32768 -32768 -32768 -32768 -32768 -32768 -32768 -32768 -32768 -32768 -32768 -32768 -32768 -32768 -32768 -32768 -32768 -32768 -32768 -32768 -32768 -32768 -32768 -32768 -32768 -32768 -32768 -32768 -32768 -32768 -32768 -32768 -32768 -32768 -32768 -32768 -32768 -32768 -32768 -32768 -32768 -32768 -32768 -32768 -32768 -32768 -32768 -32768 -32768 -32768 -32768 -32768 -32768 -32768 -32768 -32768 -32768 -32768 -32768 -32768 -32768 -32768 -32768 -32768 -32768 -32768 -32768 -32768 -32768 -32768 -32768 -32768 -32768 -32768 -32768 -32768 -32768 -32768 -32768 -32768 -32768 -32768 -32768 -32768 -32768 -32768 -32768 -32768 -32768 -32768 -32768 -32768 -32768 -32768 -32768 -32768 -32768 -32768 -32768 -32768 -32768 -32768 -32768 -32768 -32768 -32768 -32768 -32768 -32768 -32768 -32768 -32768 -32768 -32768 -32768 -32768 -32768 -32768 -32768 -32768 -32768 -32768 -32768 -32768 -32768 -32768 -32768 -32768 -32768 -32768 -32768 -32768 -32768 -32768 -32768 -32768 -32768 -32768 -32768 -32768 -32768 -32768 -32768 -32768 -32768 -32768 -32768 -32768 -32768 -32768 -32768 -32768 -32768 -32768 -32768 -32768 -32768 -32768 -32768 -32768 -32768 -32768 -32768 -32768 -32768 -32768 -32768 -32768 -32768 -32768 -32768 -32768 -32768 -32768 -32768 -32768 -32768 -32768 -32768 -32768 -32768 -32768 -32768 -32768 -32768 -32768 -32768 -32768 -32768 -32768 -32768 -32768 -32768 -32768 -32768 -32768 -32768 -32768 -32768 -32768 -32768 -32768 -32768 -32768 -32768 -32768 -32768 -32768 -32768 -32768 -32768 -32768 -32768 -32768 -32768 -32768 -32768 -32768 -32768 -32768 -32768 -32768 -32768 -32768 -32768 -32768 -32768 -32768 -32768 -32768 -32768 -32768 -32768 -32768 -32768 -32768 -32768 -32768 -32768 -32768 -32768 -32768 -32768 -32768 -32768 -32768 -32768 -32768 -32768 -32768 -32768 -32768 -32768 -32768 -32768 -32768 -32768 -32768 -32768 -32768 -32768 -32768 -32768 -32768 -32768 -32768 -32768 -32768 -32768 -32768 -32768 -32768 -32768 -32768 -32768 -32768 -32768 -32768 -32768 -32768 -32768 -32768 -32768 -32768 -32768 -32768 -32768 -32768 -32768 -32768 -32768 -32768 -32768 -32768 -32768 -32768 -32768 -32768 -32768 -32768 -32768 -32768 -32768 -32768 -32768 -32768 -32768 -32768 -32768 -32768 -32768 -32768 -32768 -32768 -32768 -32768 -32768 -32768 -32768 -32768 -32768 -32768 -32768 -32768 -32768 -32768 -32768 -32768 -32768 -32768 -32768 -32768 -32768 -32768 -32768 -32768 -32768 -32768 -32768 -32768 -32768 -32768 -32768 -32768 -32768 -32768 -32768 -32768 -32768 -32768 -32768 -32768 -32768 -32768 -32768 -32768 -32768 -32768 -32768 -32768 -32768 -32768 -32768 -32768 -32768 -32768 -32768 -32768 -32768 -32768 -32768 -32768 -32768 -32768 -32768 -32768 -32768 -32768 -32768 -32768 -32768 -32768 -32768 -32768 -32768 -32768 -32768 -32768 -32768 -32768 -32768 -32768 -32768 -32768 -32768 -32768 -32768 -32768 -32768 -32768 -32768 -32768 -32768 -32768 -32768 -32768 -32768 -32768 -32768 -32768 -32768 -32768 -32768 -32768 -32768 -32768 -32768 -32768 -32768 -32768 -32768 -32768 -32768 -32768 -32768 -32768 -32768 -32768 -32768 -32768 -32768 -32768 -32768 -32768 -32768 -32768 -32768 -32768 -32768 -32768 -32768 -32768 -32768 -32768 -32768 -32768 -32768 -32768 -32768 -32768 -32768 -32768 -32768 -32768 -32768 -32768 -32768 -32768 -32768 -32768 -32768 -32768 -32768 -32768 -32768 -32768 -32768 -32768 -32768 -32768 -32768 -32768 -32768 -32768 -32768 -32768 -32768 -32768 -32768 -32768 -32768 -32768 -32768 -32768 -32768 -32768 -32768 -32768 -32768 -32768 -32768 -32768 -32768 -32768 -32768 -32768 -32768 -32768 -32768 -32768 -32768 -32768 -32768 -32768 -32768 -32768 -32768 -32768 -32768 -32768 -32768 -32768 -32768 -32768 -32768 -32768 -32768 -32768 -32768 -32768 -32768 -32768 -32768 -32768 -32768 -32768 -32768 -32768 -32768 -32768 -32768 -32768 -32768 -32768 -32768 -32768 -32768 -32768 -32768 -32768 -32768 -32768 -32768 -32768 -32768 -32768 -32768 -32768 -32768 -32768 -32768 -32768 -32768 -32768 -32768 -32768 -32768 -32768 -32768 -32768 -32768 -32768 -32768 -32768 -32768 -32768 -32768 -32768 -32768 -32768 -32768 -32768 -32768 -32768 -32768 -32768 -32768 -32768 -32768 -32768 -32768 -32768 -32768 -32768 -32768 -32768 -32768 -32768 -32768 -32768 -32768 -32768 -32768 -32768 -32768 -32768 -32768 -32768 -32768 -32768 -32768 -32768 -32768 -32768 -32768 -32768 -32768 -32768
 -32768 -32768 -32768 -32768 -32768 -32768 -32768 -32768 -32768 -32768 -32768 -32768 -32768 -32768 -32768 -32768 -32768 -32768 -32768 -32768 -32768 -32768 -32768 -32768 -32768 -32768 -32768 -32768 -32768 -32768 -32768 -32768 -32768 -32768 -32768 -32768 -32768 -32768 -32768 -32768 -32768 -32768 -32768 -32768 -32768 -32768 -32768 -32768 -32768 -32768 -32768 -32768 -32768 -32768 -32768 -32768 -32768 -32768 -32768 -32768 -32768 -32768 -32768 -32768 -32768 -32768 -32768 -32768 -32768 -32768 -32768 -32768 -32768 -32768 -32768 -32768 -32768 -32768 -32768 -32768 -32768 -32768 -32768 -32768 -32768 -32768 -32768 -32768 -32768 -32768 -32768 -32768 -32768 -32768 -32768 -32768 -32768 -32768 -32768 -32768 -32768 -32768 -32768 -32768 -32768 -32768 -32768 -32768 -32768 -32768 -32768 -32768 -32768 -32768 -32768 -32768 -32768 -32768 -32768 -32768 -32768 -32768 -32768 -32768 -32768 -32768 -32768 -32768 -32768 -32768 -32768 -32768 -32768 -32768 -32768 -32768 -32768 -32768 -32768 -32768 -32768 -32768 -32768 -32768 -32768 -32768 -32768 -32768 -32768 -32768 -32768 -32768 -32768 -32768 -32768 -32768 -32768 -32768 -32768 -32768 -32768 -32768 -32768 -32768 -32768 -32768 -32768 -32768 -32768 -32768 -32768 -32768 -32768 -32768 -32768 -32768 -32768 -32768 -32768 -32768 -32768 -32768 -32768 -32768 -32768 -32768 -32768 -32768 -32768 -32768 -32768 -32768 -32768 -32768 -32768 -32768 -32768 -32768 -32768 -32768 -32768 -32768 -32768 -32768 -32768 -32768 -32768 -32768 -32768 -32768 -32768 -32768 -32768 -32768 -32768 -32768 -32768 -32768 -32768 -32768 -32768 -32768 -32768 -32768 -32768 -32768 -32768 -32768 -32768 -32768 -32768 -32768 -32768 -32768 -32768 -32768 -32768 -32768 -32768 -32768 -32768 -32768 -32768 -32768 -32768 -32768 -32768 -32768 -32768 -32768 -32768 -32768 -32768 -32768 -32768 -32768 -32768 -32768 -32768 -32768 -32768 -32768 -32768 -32768 -32768 -32768 -32768 -32768 -32768 -32768 -32768 -32768 -32768 -32768 -32768 -32768 -32768 -32768 -32768 -32768 -32768 -32768 -32768 -32768 -32768 -32768 -32768 -32768 -32768 -32768 -32768 -32768 -32768 -32768 -32768 -32768 -32768 -32768 -32768 -32768 -32768 -32768 -32768 -32768 -32768 -32768 -32768 -32768 -32768 -32768 -32768 -32768 -32768 -32768 -32768 -32768 -32768 -32768 -32768 -32768 -32768 -32768 -32768 -32768 -32768 -32768 -32768 -32768 -32768 -32768 -32768 -32768 -32768 -32768 -32768 -32768 -32768 -32768 -32768 -32768 -32768 -32768 -32768 -32768 -32768 -32768 -32768 -32768 -32768 -32768 -32768 -32768 -32768 -32768 -32768 -32768 -32768 -32768 -32768 -32768 -32768 -32768 -32768 -32768 -32768 -32768 -32768 -32768 -32768 -32768 -32768 -32768 -32768 -32768 -32768 -32768 -32768 -32768 -32768 -32768 -32768 -32768 -32768 -32768 -32768 -32768 -32768 -32768 -32768 -32768 -32768 -32768 -32768 -32768 -32768 -32768 -32768 -32768 -32768 -32768 -32768 -32768 -32768 -32768 -32768 -32768 -32768 -32768 -32768 -32768 -32768 -32768 -32768 -32768 -32768 -32768 -32768 -32768 -32768 -32768 -32768 -32768 -32768 -32768 -32768 -32768 -32768 -32768 -32768 -32768 -32768 -32768 -32768 -32768 -32768 -32768 -32768 -32768 -32768 -32768 -32768 -32768 -32768 -32768 -32768 -32768 -32768 -32768 -32768 -32768 -32768 -32768 -32768 -32768 -32768 -32768 -32768 -32768 -32768 -32768 -32768 -32768 -32768 -32768 -32768 -32768 -32768 -32768 -32768 -32768 -32768 -32768 -32768 -32768 -32768 -32768 -32768 -32768 -32768 -32768 -32768 -32768 -32768 -32768 -32768 -32768 -32768 -32768 -32768 -32768 -32768 -32768 -32768 -32768 -32768 -32768 -32768 -32768 -32768 -32768 -32768 -32768 -32768 -32768 -32768 -32768 -32768 -32768 -32768 -32768 -32768 -32768 -32768 -32768 -32768 -32768 -32768 -32768 -32768 -32768 -32768 -32768 -32768 -32768 -32768 -32768 -32768 -32768 -32768 -32768 -32768 -32768 -32768 -32768 -32768 -32768 -32768 -32768 -32768 -32768 -32768 -32768 -32768 -32768 -32768 -32768 -32768 -32768 -32768 -32768 -32768 -32768 -32768 -32768 -32768 -32768 -32768 -32768 -32768 -32768 -32768 -32768 -32768 -32768 -32768 -32768 -32768 -32768 -32768 -32768 -32768 -32768 -32768 -32768 -32768 -32768 -32768 -32768 -32768 -32768 -32768 -32768 -32768 -32768 -32768 -32768 -32768 -32768 -32768 -32768 -32768 -32768 -32768 -32768 -32768 -32768 -32768 -32768 -32768 -32768 -32768 -32768 -32768 -32768 -32768 -32768 -32768 -32768 -32768 -32768 -32768 -32768 -32768 -32768 -32768 -32768 -32768 -32768 -32768 -32768 -32768 -32768 -32768 -32768 -32768 -32768 -32768 -32768 -32768 -32768 -32768 -32768 -32768 -32768 -32768 -32768 -32768 -32768 -32768 -32768 -32768 -32768 -32768 -32768 -32768 -32768 -32768 -32768 -32768 -32768 -32768 -32768 -32768 -32768 -32768 -32768 -32768 -32768 -32768 -32768 -32768 -32768 -32768 -32768 -32768 -32768 -32768 -32768 -32768 -32768 -32768 -32768 -32768 -32768 -32768 -32768 -32768 -32768 -32768 -32768 -32768 -32768 -32768 -32768 -32768 -32768 -32768 -32768 -32768 -32768 -32768 -32768 -32768 -32768 -32768 -32768 -32768 -32768 -32768 -32768 -32768 -32768 -32768 -32768 -32768 -32768 -32768 -32768 -32768 -32768 -32768 -32768 -32768 -32768 -32768 -32768 -32768 -32768 -32768 -32768 -32768 -32768 -32768 -32768 -32768 -32768 -32768 -32768 -32768 -32768 -32768 -32768 -32768 -32768 -32768 -32768 -32768 -32768 -32768 -32768 -32768 -32768 -32768 -32768 -32768 -32768 -32768 -32768 -32768 -32768 -32768 -32768 -32768 -32768 -32768 -32768 -32768 -32768 -32768 -32768 -32768 -32768 -32768 -32768 -32768 -32768 -32768 -32768 -32768 -32768 -32768 -32768 -32768 -32768 -32768 -32768 -32768 -32768 -32768 -32768 -32768 -32768 -32768 -32768 -32768 -32768 -32768 -32768 -32768 -32768 -32768 -32768 -32768 -32768 -32768 -32768 -32768 -32768 -32768 -32768 -32768 -32768 -32768 -32768 -32768 -32768 -32768 -32768 -32768 -32768 -32768 -32768 -32768 -32768 -32768 -32768 -32768 -32768 -32768 -32768 -32768 -32768 -32768 -32768 -32768 -32768 -32768 -32768 -32768 -32768 -32768 -32768 -32768 -32768 -32768 -32768 -32768 -32768 -32768 -32768 -32768 -32768 -32768 -32768 -32768 -32768 -32768 -32768 -32768 -32768 -32768 -32768 -32768 -32768 -32768 -32768 -32768 -32768 -32768 -32768 -32768 -32768 -32768 -32768 -32768 -32768 -32768 -32768 -32768 -32768 -32768 -32768 -32768 -32768 -32768 -32768 -32768 -32768 -32768 -32768 -32768 -32768 -32768 -32768 -32768 -32768 -32768 -32768 -32768 -32768 -32768 -32768 -32768 -32768 -32768 -32768 -32768 -32768 -32768 -32768 -32768 -32768 -32768 -32768 -32768 -32768 -32768 -32768 -32768 -32768 -32768 -32768 -32768 -32768 -32768 -32768 -32768 -32768 -32768 -32768 -32768 -32768 -32768 -32768 -32768 -32768 -32768 -32768 -32768 -32768 -32768 -32768 -32768 -32768 -32768 -32768 -32768 -32768 -32768 -32768 -32768 -32768 -32768 -32768 -32768 -32768 -32768 -32768 -32768 -32768 -32768 -32768 -32768 -32768 -32768 -32768 -32768 -32768 -32768 -32768
 -32768 -32768 -32768 -32768 -32768 -32768 -32768 -32768 -32768 -32768 -32768 -32768 -32768 -32768 -32768 -32768 -32768 -32768 -32768 -32768 -32768 -32768 -32768 -32768 -32768 -32768 -32768 -32768 -32768 -32768 -32768 -32768 -32768 -32768 -32768 -32768 -32768 -32768 -32768 -32768 -32768 -32768 -32768 -32768 -32768 -32768 -32768 -32768 -32768 -32768 -32768 -32768 -32768 -32768 -32768 -32768 -32768 -32768 -32768 -32768 -32768 -32768 -32768 -32768 -32768 -32768 -32768 -32768 -32768 -32768 -32768 -32768 -32768 -32768 -32768 -32768 -32768 -32768 -32768 -32768 -32768 -32768 -32768 -32768 -32768 -32768 -32768 -32768 -32768 -32768 -32768 -32768 -32768 -32768 -32768 -32768 -32768 -32768 -32768 -32768 -32768 -32768 -32768 -32768 -32768 -32768 -32768 -32768 -32768 -32768 -32768 -32768 -32768 -32768 -32768 -32768 -32768 -32768 -32768 -32768 -32768 -32768 -32768 -32768 -32768 -32768 -32768 -32768 -32768 -32768 -32768 -32768 -32768 -32768 -32768 -32768 -32768 -32768 -32768 -32768 -32768 -32768 -32768 -32768 -32768 -32768 -32768 -32768 -32768 -32768 -32768 -32768 -32768 -32768 -32768 -32768 -32768 -32768 -32768 -32768 -32768 -32768 -32768 -32768 -32768 -32768 -32768 -32768 -32768 -32768 -32768 -32768 -32768 -32768 -32768 -32768 -32768 -32768 -32768 -32768 -32768 -32768 -32768 -32768 -32768 -32768 -32768 -32768 -32768 -32768 -32768 -32768 -32768 -32768 -32768 -32768 -32768 -32768 -32768 -32768 -32768 -32768 -32768 -32768 -32768 -32768 -32768 -32768 -32768 -32768 -32768 -32768 -32768 -32768 -32768 -32768 -32768 -32768 -32768 -32768 -32768 -32768 -32768 -32768 -32768 -32768 -32768 -32768 -32768 -32768 -32768 -32768 -32768 -32768 -32768 -32768 -32768 -32768 -32768 -32768 -32768 -32768 -32768 -32768 -32768 -32768 -32768 -32768 -32768 -32768 -32768 -32768 -32768 -32768 -32768 -32768 -32768 -32768 -32768 -32768 -32768 -32768 -32768 -32768 -32768 -32768 -32768 -32768 -32768 -32768 -32768 -32768 -32768 -32768 -32768 -32768 -32768 -32768 -32768 -32768 -32768 -32768 -32768 -32768 -32768 -32768 -32768 -32768 -32768 -32768 -32768 -32768 -32768 -32768 -32768 -32768 -32768 -32768 -32768 -32768 -32768 -32768 -32768 -32768 -32768 -32768 -32768 -32768 -32768 -32768 -32768 -32768 -32768 -32768 -32768 -32768 -32768 -32768 -32768 -32768 -32768 -32768 -32768 -32768 -32768 -32768 -32768 -32768 -32768 -32768 -32768 -32768 -32768 -32768 -32768 -32768 -32768 -32768 -32768 -32768 -32768 -32768 -32768 -32768 -32768 -32768 -32768 -32768 -32768 -32768 -32768 -32768 -32768 -32768 -32768 -32768 -32768 -32768 -32768 -32768 -32768 -32768 -32768 -32768 -32768 -32768 -32768 -32768 -32768 -32768 -32768 -32768 -32768 -32768 -32768 -32768 -32768 -32768 -32768 -32768 -32768 -32768 -32768 -32768 -32768 -32768 -32768 -32768 -32768 -32768 -32768 -32768 -32768 -32768 -32768 -32768 -32768 -32768 -32768 -32768 -32768 -32768 -32768 -32768 -32768 -32768 -32768 -32768 -32768 -32768 -32768 -32768 -32768 -32768 -32768 -32768 -32768 -32768 -32768 -32768 -32768 -32768 -32768 -32768 -32768 -32768 -32768 -32768 -32768 -32768 -32768 -32768 -32768 -32768 -32768 -32768 -32768 -32768 -32768 -32768 -32768 -32768 -32768 -32768 -32768 -32768 -32768 -32768 -32768 -32768 -32768 -32768 -32768 -32768 -32768 -32768 -32768 -32768 -32768 -32768 -32768 -32768 -32768 -32768 -32768 -32768 -32768 -32768 -32768 -32768 -32768 -32768 -32768 -32768 -32768 -32768 -32768 -32768 -32768 -32768 -32768 -32768 -32768 -32768 -32768 -32768 -32768 -32768 -32768 -32768 -32768 -32768 -32768 -32768 -32768 -32768 -32768 -32768 -32768 -32768 -32768 -32768 -32768 -32768 -32768 -32768 -32768 -32768 -32768 -32768 -32768 -32768 -32768 -32768 -32768 -32768 -32768 -32768 -32768 -32768 -32768 -32768 -32768 -32768 -32768 -32768 -32768 -32768 -32768 -32768 -32768 -32768 -32768 -32768 -32768 -32768 -32768 -32768 -32768 -32768 -32768 -32768 -32768 -32768 -32768 -32768 -32768 -32768 -32768 -32768 -32768 -32768 -32768 -32768 -32768 -32768 -32768 -32768 -32768 -32768 -32768 -32768 -32768 -32768 -32768 -32768 -32768 -32768 -32768 -32768 -32768 -32768 -32768 -32768 -32768 -32768 -32768 -32768 -32768 -32768 -32768 -32768 -32768 -32768 -32768 -32768 -32768 -32768 -32768 -32768 -32768 -32768 -32768 -32768 -32768 -32768 -32768 -32768 -32768 -32768 -32768 -32768 -32768 -32768 -32768 -32768 -32768 -32768 -32768 -32768 -32768 -32768 -32768 -32768 -32768 -32768 -32768 -32768 -32768 -32768 -32768 -32768 -32768 -32768 -32768 -32768 -32768 -32768 -32768 -32768 -32768 -32768 -32768 -32768 -32768 -32768 -32768 -32768 -32768 -32768 -32768 -32768 -32768 -32768 -32768 -32768 -32768 -32768 -32768 -32768 -32768 -32768 -32768 -32768 -32768 -32768 -32768 -32768 -32768 -32768 -32768 -32768 -32768 -32768 -32768 -32768 -32768 -32768 -32768 -32768 -32768 -32768 -32768 -32768 -32768 -32768 -32768 -32768 -32768 -32768 -32768 -32768 -32768 -32768 -32768 -32768 -32768 -32768 -32768 -32768 -32768 -32768 -32768 -32768 -32768 -32768 -32768 -32768 -32768 -32768 -32768 -32768 -32768 -32768 -32768 -32768 -32768 -32768 -32768 -32768 -32768 -32768 -32768 -32768 -32768 -32768 -32768 -32768 -32768 -32768 -32768 -32768 -32768 -32768 -32768 -32768 -32768 -32768 -32768 -32768 -32768 -32768 -32768 -32768 -32768 -32768 -32768 -32768 -32768 -32768 -32768 -32768 -32768 -32768 -32768 -32768 -32768 -32768 -32768 -32768 -32768 -32768 -32768 -32768 -32768 -32768 -32768 -32768 -32768 -32768 -32768 -32768 -32768 -32768 -32768 -32768 -32768 -32768 -32768 -32768 -32768 -32768 -32768 -32768 -32768 -32768 -32768 -32768 -32768 -32768 -32768 -32768 -32768 -32768 -32768 -32768 -32768 -32768 -32768 -32768 -32768 -32768 -32768 -32768 -32768 -32768 -32768 -32768 -32768 -32768 -32768 -32768 -32768 -32768 -32768 -32768 -32768 -32768 -32768 -32768 -32768 -32768 -32768 -32768 -32768 -32768 -32768 -32768 -32768 -32768 -32768 -32768 -32768 -32768 -32768 -32768 -32768 -32768 -32768 -32768 -32768 -32768 -32768 -32768 -32768 -32768 -32768 -32768 -32768 -32768 -32768 -32768 -32768 -32768 -32768 -32768 -32768 -32768 -32768 -32768 -32768 -32768 -32768 -32768 -32768 -32768 -32768 -32768 -32768 -32768 -32768 -32768 -32768 -32768 -32768 -32768 -32768 -32768 -32768 -32768 -32768 -32768 -32768 -32768 -32768 -32768 -32768 -32768 -32768 -32768 -32768 -32768 -32768 -32768 -32768 -32768 -32768 -32768 -32768 -32768 -32768 -32768 -32768 -32768 -32768 -32768 -32768 -32768 -32768 -32768 -32768 -32768 -32768 -32768 -32768 -32768 -32768 -32768 -32768 -32768 -32768 -32768 -32768 -32768 -32768 -32768 -32768 -32768 -32768 -32768 -32768 -32768 -32768 -32768 -32768 -32768 -32768 -32768 -32768 -32768 -32768 -32768 -32768 -32768 -32768 -32768 -32768 -32768 -32768 -32768 -32768 -32768 -32768 -32768 -32768 -32768 -32768 -32768 -32768 -32768 -32768 -32768 -32768 -32768 -32768 -32768 -32768 -32768 -32768 -32768
 -32768 -32768 -32768 -32768 -32768 -32768 -32768 -32768 -32768 -32768 -32768 -32768 -32768 -32768 -32768 -32768 -32768 -32768 -32768 -32768 -32768 -32768 -32768 -32768 -32768 -32768 -32768 -32768 -32768 -32768 -32768 -32768 -32768 -32768 -32768 -32768 -32768 -32768 -32768 -32768 -32768 -32768 -32768 -32768 -32768 -32768 -32768 -32768 -32768 -32768 -32768 -32768 -32768 -32768 -32768 -32768 -32768 -32768 -32768 -32768 -32768 -32768 -32768 -32768 -32768 -32768 -32768 -32768 -32768 -32768 -32768 -32768 -32768 -32768 -32768 -32768 -32768 -32768 -32768 -32768 -32768 -32768 -32768 -32768 -32768 -32768 -32768 -32768 -32768 -32768 -32768 -32768 -32768 -32768 -32768 -32768 -32768 -32768 -32768 -32768 -32768 -32768 -32768 -32768 -32768 -32768 -32768 -32768 -32768 -32768 -32768 -32768 -32768 -32768 -32768 -32768 -32768 -32768 -32768 -32768 -32768 -32768 -32768 -32768 -32768 -32768 -32768 -32768 -32768 -32768 -32768 -32768 -32768 -32768 -32768 -32768 -32768 -32768 -32768 -32768 -32768 -32768 -32768 -32768 -32768 -32768 -32768 -32768 -32768 -32768 -32768 -32768 -32768 -32768 -32768 -32768 -32768 -32768 -32768 -32768 -32768 -32768 -32768 -32768 -32768 -32768 -32768 -32768 -32768 -32768 -32768 -32768 -32768 -32768 -32768 -32768 -32768 -32768 -32768 -32768 -32768 -32768 -32768 -32768 -32768 -32768 -32768 -32768 -32768 -32768 -32768 -32768 -32768 -32768 -32768 -32768 -32768 -32768 -32768 -32768 -32768 -32768 -32768 -32768 -32768 -32768 -32768 -32768 -32768 -32768 -32768 -32768 -32768 -32768 -32768 -32768 -32768 -32768 -32768 -32768 -32768 -32768 -32768 -32768 -32768 -32768 -32768 -32768 -32768 -32768 -32768 -32768 -32768 -32768 -32768 -32768 -32768 -32768 -32768 -32768 -32768 -32768 -32768 -32768 -32768 -32768 -32768 -32768 -32768 -32768 -32768 -32768 -32768 -32768 -32768 -32768 -32768 -32768 -32768 -32768 -32768 -32768 -32768 -32768 -32768 -32768 -32768 -32768 -32768 -32768 -32768 -32768 -32768 -32768 -32768 -32768 -32768 -32768 -32768 -32768 -32768 -32768 -32768 -32768 -32768 -32768 -32768 -32768 -32768 -32768 -32768 -32768 -32768 -32768 -32768 -32768 -32768 -32768 -32768 -32768 -32768 -32768 -32768 -32768 -32768 -32768 -32768 -32768 -32768 -32768 -32768 -32768 -32768 -32768 -32768 -32768 -32768 -32768 -32768 -32768 -32768 -32768 -32768 -32768 -32768 -32768 -32768 -32768 -32768 -32768 -32768 -32768 -32768 -32768 -32768 -32768 -32768 -32768 -32768 -32768 -32768 -32768 -32768 -32768 -32768 -32768 -32768 -32768 -32768 -32768 -32768 -32768 -32768 -32768 -32768 -32768 -32768 -32768 -32768 -32768 -32768 -32768 -32768 -32768 -32768 -32768 -32768 -32768 -32768 -32768 -32768 -32768 -32768 -32768 -32768 -32768 -32768 -32768 -32768 -32768 -32768 -32768 -32768 -32768 -32768 -32768 -32768 -32768 -32768 -32768 -32768 -32768 -32768 -32768 -32768 -32768 -32768 -32768 -32768 -32768 -32768 -32768 -32768 -32768 -32768 -32768 -32768 -32768 -32768 -32768 -32768 -32768 -32768 -32768 -32768 -32768 -32768 -32768 -32768 -32768 -32768 -32768 -32768 -32768 -32768 -32768 -32768 -32768 -32768 -32768 -32768 -32768 -32768 -32768 -32768 -32768 -32768 -32768 -32768 -32768 -32768 -32768 -32768 -32768 -32768 -32768 -32768 -32768 -32768 -32768 -32768 -32768 -32768 -32768 -32768 -32768 -32768 -32768 -32768 -32768 -32768 -32768 -32768 -32768 -32768 -32768 -32768 -32768 -32768 -32768 -32768 -32768 -32768 -32768 -32768 -32768 -32768 -32768 -32768 -32768 -32768 -32768 -32768 -32768 -32768 -32768 -32768 -32768 -32768 -32768 -32768 -32768 -32768 -32768 -32768 -32768 -32768 -32768 -32768 -32768 -32768 -32768 -32768 -32768 -32768 -32768 -32768 -32768 -32768 -32768 -32768 -32768 -32768 -32768 -32768 -32768 -32768 -32768 -32768 -32768 -32768 -32768 -32768 -32768 -32768 -32768 -32768 -32768 -32768 -32768 -32768 -32768 -32768 -32768 -32768 -32768 -32768 -32768 -32768 -32768 -32768 -32768 -32768 -32768 -32768 -32768 -32768 -32768 -32768 -32768 -32768 -32768 -32768 -32768 -32768 -32768 -32768 -32768 -32768 -32768 -32768 -32768 -32768 -32768 -32768 -32768 -32768 -32768 -32768 -32768 -32768 -32768 -32768 -32768 -32768 -32768 -32768 -32768 -32768 -32768 -32768 -32768 -32768 -32768 -32768 -32768 -32768 -32768 -32768 -32768 -32768 -32768 -32768 -32768 -32768 -32768 -32768 -32768 -32768 -32768 -32768 -32768 -32768 -32768 -32768 -32768 -32768 -32768 -32768 -32768 -32768 -32768 -32768 -32768 -32768 -32768 -32768 -32768 -32768 -32768 -32768 -32768 -32768 -32768 -32768 -32768 -32768 -32768 -32768 -32768 -32768 -32768 -32768 -32768 -32768 -32768 -32768 -32768 -32768 -32768 -32768 -32768 -32768 -32768 -32768 -32768 -32768 -32768 -32768 -32768 -32768 -32768 -32768 -32768 -32768 -32768 -32768 -32768 -32768 -32768 -32768 -32768 -32768 -32768 -32768 -32768 -32768 -32768 -32768 -32768 -32768 -32768 -32768 -32768 -32768 -32768 -32768 -32768 -32768 -32768 -32768 -32768 -32768 -32768 -32768 -32768 -32768 -32768 -32768 -32768 -32768 -32768 -32768 -32768 -32768 -32768 -32768 -32768 -32768 -32768 -32768 -32768 -32768 -32768 -32768 -32768 -32768 -32768 -32768 -32768 -32768 -32768 -32768 -32768 -32768 -32768 -32768 -32768 -32768 -32768 -32768 -32768 -32768 -32768 -32768 -32768 -32768 -32768 -32768 -32768 -32768 -32768 -32768 -32768 -32768 -32768 -32768 -32768 -32768 -32768 -32768 -32768 -32768 -32768 -32768 -32768 -32768 -32768 -32768 -32768 -32768 -32768 -32768 -32768 -32768 -32768 -32768 -32768 -32768 -32768 -32768 -32768 -32768 -32768 -32768 -32768 -32768 -32768 -32768 -32768 -32768 -32768 -32768 -32768 -32768 -32768 -32768 -32768 -32768 -32768 -32768 -32768 -32768 -32768 -32768 -32768 -32768 -32768 -32768 -32768 -32768 -32768 -32768 -32768 -32768 -32768 -32768 -32768 -32768 -32768 -32768 -32768 -32768 -32768 -32768 -32768 -32768 -32768 -32768 -32768 -32768 -32768 -32768 -32768 -32768 -32768 -32768 -32768 -32768 -32768 -32768 -32768 -32768 -32768 -32768 -32768 -32768 -32768 -32768 -32768 -32768 -32768 -32768 -32768 -32768 -32768 -32768 -32768 -32768 -32768 -32768 -32768 -32768 -32768 -32768 -32768 -32768 -32768 -32768 -32768 -32768 -32768 -32768 -32768 -32768 -32768 -32768 -32768 -32768 -32768 -32768 -32768 -32768 -32768 -32768 -32768 -32768 -32768 -32768 -32768 -32768 -32768 -32768 -32768 -32768 -32768 -32768 -32768 -32768 -32768 -32768 -32768 -32768 -32768 -32768 -32768 -32768 -32768 -32768 -32768 -32768 -32768 -32768 -32768 -32768 -32768 -32768 -32768 -32768 -32768 -32768 -32768 -32768 -32768 -32768 -32768 -32768 -32768 -32768 -32768 -32768 -32768 -32768 -32768 -32768 -32768 -32768 -32768 -32768 -32768 -32768 -32768 -32768 -32768 -32768 -32768 -32768 -32768 -32768 -32768 -32768 -32768 -32768 -32768 -32768 -32768 -32768 -32768 -32768 -32768 -32768 -32768 -32768 -32768 -32768 -32768 -32768 -32768 -32768 -32768 -32768 -32768 -32768 -32768 -32768 -32768 -32768 -32768 -32768 -32768
 -32768 -32768 -32768 -32768 -32768 -32768 -32768 -32768 -32768 -32768 -32768 -32768 -32768 -32768 -32768 -32768 -32768 -32768 -32768 -32768 -32768 -32768 -32768 -32768 -32768 -32768 -32768 -32768 -32768 -32768 -32768 -32768 -32768 -32768 -32768 -32768 -32768 -32768 -32768 -32768 -32768 -32768 -32768 -32768 -32768 -32768 -32768 -32768 -32768 -32768 -32768 -32768 -32768 -32768 -32768 -32768 -32768 -32768 -32768 -32768 -32768 -32768 -32768 -32768 -32768 -32768 -32768 -32768 -32768 -32768 -32768 -32768 -32768 -32768 -32768 -32768 -32768 -32768 -32768 -32768 -32768 -32768 -32768 -32768 -32768 -32768 -32768 -32768 -32768 -32768 -32768 -32768 -32768 -32768 -32768 -32768 -32768 -32768 -32768 -32768 -32768 -32768 -32768 -32768 -32768 -32768 -32768 -32768 -32768 -32768 -32768 -32768 -32768 -32768 -32768 -32768 -32768 -32768 -32768 -32768 -32768 -32768 -32768 -32768 -32768 -32768 -32768 -32768 -32768 -32768 -32768 -32768 -32768 -32768 -32768 -32768 -32768 -32768 -32768 -32768 -32768 -32768 -32768 -32768 -32768 -32768 -32768 -32768 -32768 -32768 -32768 -32768 -32768 -32768 -32768 -32768 -32768 -32768 -32768 -32768 -32768 -32768 -32768 -32768 -32768 -32768 -32768 -32768 -32768 -32768 -32768 -32768 -32768 -32768 -32768 -32768 -32768 -32768 -32768 -32768 -32768 -32768 -32768 -32768 -32768 -32768 -32768 -32768 -32768 -32768 -32768 -32768 -32768 -32768 -32768 -32768 -32768 -32768 -32768 -32768 -32768 -32768 -32768 -32768 -32768 -32768 -32768 -32768 -32768 -32768 -32768 -32768 -32768 -32768 -32768 -32768 -32768 -32768 -32768 -32768 -32768 -32768 -32768 -32768 -32768 -32768 -32768 -32768 -32768 -32768 -32768 -32768 -32768 -32768 -32768 -32768 -32768 -32768 -32768 -32768 -32768 -32768 -32768 -32768 -32768 -32768 -32768 -32768 -32768 -32768 -32768 -32768 -32768 -32768 -32768 -32768 -32768 -32768 -32768 -32768 -32768 -32768 -32768 -32768 -32768 -32768 -32768 -32768 -32768 -32768 -32768 -32768 -32768 -32768 -32768 -32768 -32768 -32768 -32768 -32768 -32768 -32768 -32768 -32768 -32768 -32768 -32768 -32768 -32768 -32768 -32768 -32768 -32768 -32768 -32768 -32768 -32768 -32768 -32768 -32768 -32768 -32768 -32768 -32768 -32768 -32768 -32768 -32768 -32768 -32768 -32768 -32768 -32768 -32768 -32768 -32768 -32768 -32768 -32768 -32768 -32768 -32768 -32768 -32768 -32768 -32768 -32768 -32768 -32768 -32768 -32768 -32768 -32768 -32768 -32768 -32768 -32768 -32768 -32768 -32768 -32768 -32768 -32768 -32768 -32768 -32768 -32768 -32768 -32768 -32768 -32768 -32768 -32768 -32768 -32768 -32768 -32768 -32768 -32768 -32768 -32768 -32768 -32768 -32768 -32768 -32768 -32768 -32768 -32768 -32768 -32768 -32768 -32768 -32768 -32768 -32768 -32768 -32768 -32768 -32768 -32768 -32768 -32768 -32768 -32768 -32768 -32768 -32768 -32768 -32768 -32768 -32768 -32768 -32768 -32768 -32768 -32768 -32768 -32768 -32768 -32768 -32768 -32768 -32768 -32768 -32768 -32768 -32768 -32768 -32768 -32768 -32768 -32768 -32768 -32768 -32768 -32768 -32768 -32768 -32768 -32768 -32768 -32768 -32768 -32768 -32768 -32768 -32768 -32768 -32768 -32768 -32768 -32768 -32768 -32768 -32768 -32768 -32768 -32768 -32768 -32768 -32768 -32768 -32768 -32768 -32768 -32768 -32768 -32768 -32768 -32768 -32768 -32768 -32768 -32768 -32768 -32768 -32768 -32768 -32768 -32768 -32768 -32768 -32768 -32768 -32768 -32768 -32768 -32768 -32768 -32768 -32768 -32768 -32768 -32768 -32768 -32768 -32768 -32768 -32768 -32768 -32768 -32768 -32768 -32768 -32768 -32768 -32768 -32768 -32768 -32768 -32768 -32768 -32768 -32768 -32768 -32768 -32768 -32768 -32768 -32768 -32768 -32768 -32768 -32768 -32768 -32768 -32768 -32768 -32768 -32768 -32768 -32768 -32768 -32768 -32768 -32768 -32768 -32768 -32768 -32768 -32768 -32768 -32768 -32768 -32768 -32768 -32768 -32768 -32768 -32768 -32768 -32768 -32768 -32768 -32768 -32768 -32768 -32768 -32768 -32768 -32768 -32768 -32768 -32768 -32768 -32768 -32768 -32768 -32768 -32768 -32768 -32768 -32768 -32768 -32768 -32768 -32768 -32768 -32768 -32768 -32768 -32768 -32768 -32768 -32768 -32768 -32768 -32768 -32768 -32768 -32768 -32768 -32768 -32768 -32768 -32768 -32768 -32768 -32768 -32768 -32768 -32768 -32768 -32768 -32768 -32768 -32768 -32768 -32768 -32768 -32768 -32768 -32768 -32768 -32768 -32768 -32768 -32768 -32768 -32768 -32768 -32768 -32768 -32768 -32768 -32768 -32768 -32768 -32768 -32768 -32768 -32768 -32768 -32768 -32768 -32768 -32768 -32768 -32768 -32768 -32768 -32768 -32768 -32768 -32768 -32768 -32768 -32768 -32768 -32768 -32768 -32768 -32768 -32768 -32768 -32768 -32768 -32768 -32768 -32768 -32768 -32768 -32768 -32768 -32768 -32768 -32768 -32768 -32768 -32768 -32768 -32768 -32768 -32768 -32768 -32768 -32768 -32768 -32768 -32768 -32768 -32768 -32768 -32768 -32768 -32768 -32768 -32768 -32768 -32768 -32768 -32768 -32768 -32768 -32768 -32768 -32768 -32768 -32768 -32768 -32768 -32768 -32768 -32768 -32768 -32768 -32768 -32768 -32768 -32768 -32768 -32768 -32768 -32768 -32768 -32768 -32768 -32768 -32768 -32768 -32768 -32768 -32768 -32768 -32768 -32768 -32768 -32768 -32768 -32768 -32768 -32768 -32768 -32768 -32768 -32768 -32768 -32768 -32768 -32768 -32768 -32768 -32768 -32768 -32768 -32768 -32768 -32768 -32768 -32768 -32768 -32768 -32768 -32768 -32768 -32768 -32768 -32768 -32768 -32768 -32768 -32768 -32768 -32768 -32768 -32768 -32768 -32768 -32768 -32768 -32768 -32768 -32768 -32768 -32768 -32768 -32768 -32768 -32768 -32768 -32768 -32768 -32768 -32768 -32768 -32768 -32768 -32768 -32768 -32768 -32768 -32768 -32768 -32768 -32768 -32768 -32768 -32768 -32768 -32768 -32768 -32768 -32768 -32768 -32768 -32768 -32768 -32768 -32768 -32768 -32768 -32768 -32768 -32768 -32768 -32768 -32768 -32768 -32768 -32768 -32768 -32768 -32768 -32768 -32768 -32768 -32768 -32768 -32768 -32768 -32768 -32768 -32768 -32768 -32768 -32768 -32768 -32768 -32768 -32768 -32768 -32768 -32768 -32768 -32768 -32768 -32768 -32768 -32768 -32768 -32768 -32768 -32768 -32768 -32768 -32768 -32768 -32768 -32768 -32768 -32768 -32768 -32768 -32768 -32768 -32768 -32768 -32768 -32768 -32768 -32768 -32768 -32768 -32768 -32768 -32768 -32768 -32768 -32768 -32768 -32768 -32768 -32768 -32768 -32768 -32768 -32768 -32768 -32768 -32768 -32768 -32768 -32768 -32768 -32768 -32768 -32768 -32768 -32768 -32768 -32768 -32768 -32768 -32768 -32768 -32768 -32768 -32768 -32768 -32768 -32768 -32768 -32768 -32768 -32768 -32768 -32768 -32768 -32768 -32768 -32768 -32768 -32768 -32768 -32768 -32768 -32768 -32768 -32768 -32768 -32768 -32768 -32768 -32768 -32768 -32768 -32768 -32768 -32768 -32768 -32768 -32768 -32768 -32768 -32768 -32768 -32768 -32768 -32768 -32768 -32768 -32768 -32768 -32768 -32768 -32768 -32768 -32768 -32768 -32768 -32768 -32768 -32768 -32768 -32768 -32768 -32768 -32768 -32768 -32768 -32768 -32768 -32768 -32768 -32768 -32768 -32768 -32768 -32768
 -32768 -32768 -32768 -32768 -32768 -32768 -32768 -32768 -32768 -32768 -32768 -32768 -32768 -32768 -32768 -32768 -32768 -32768 -32768 -32768 -32768 -32768 -32768 -32768 -32768 -32768 -32768 -32768 -32768 -32768 -32768 -32768 -32768 -32768 -32768 -32768 -32768 -32768 -32768 -32768 -32768 -32768 -32768 -32768 -32768 -32768 -32768 -32768 -32768 -32768 -32768 -32768 -32768 -32768 -32768 -32768 -32768 -32768 -32768 -32768 -32768 -32768 -32768 -32768 -32768 -32768 -32768 -32768 -32768 -32768 -32768 -32768 -32768 -32768 -32768 -32768 -32768 -32768 -32768 -32768 -32768 -32768 -32768 -32768 -32768 -32768 -32768 -32768 -32768 -32768 -32768 -32768 -32768 -32768 -32768 -32768 -32768 -32768 -32768 -32768 -32768 -32768 -32768 -32768 -32768 -32768 -32768 -32768 -32768 -32768 -32768 -32768 -32768 -32768 -32768 -32768 -32768 -32768 -32768 -32768 -32768 -32768 -32768 -32768 -32768 -32768 -32768 -32768 -32768 -32768 -32768 -32768 -32768 -32768 -32768 -32768 -32768 -32768 -32768 -32768 -32768 -32768 -32768 -32768 -32768 -32768 -32768 -32768 -32768 -32768 -32768 -32768 -32768 -32768 -32768 -32768 -32768 -32768 -32768 -32768 -32768 -32768 -32768 -32768 -32768 -32768 -32768 -32768 -32768 -32768 -32768 -32768 -32768 -32768 -32768 -32768 -32768 -32768 -32768 -32768 -32768 -32768 -32768 -32768 -32768 -32768 -32768 -32768 -32768 -32768 -32768 -32768 -32768 -32768 -32768 -32768 -32768 -32768 -32768 -32768 -32768 -32768 -32768 -32768 -32768 -32768 -32768 -32768 -32768 -32768 -32768 -32768 -32768 -32768 -32768 -32768 -32768 -32768 -32768 -32768 -32768 -32768 -32768 -32768 -32768 -32768 -32768 -32768 -32768 -32768 -32768 -32768 -32768 -32768 -32768 -32768 -32768 -32768 -32768 -32768 -32768 -32768 -32768 -32768 -32768 -32768 -32768 -32768 -32768 -32768 -32768 -32768 -32768 -32768 -32768 -32768 -32768 -32768 -32768 -32768 -32768 -32768 -32768 -32768 -32768 -32768 -32768 -32768 -32768 -32768 -32768 -32768 -32768 -32768 -32768 -32768 -32768 -32768 -32768 -32768 -32768 -32768 -32768 -32768 -32768 -32768 -32768 -32768 -32768 -32768 -32768 -32768 -32768 -32768 -32768 -32768 -32768 -32768 -32768 -32768 -32768 -32768 -32768 -32768 -32768 -32768 -32768 -32768 -32768 -32768 -32768 -32768 -32768 -32768 -32768 -32768 -32768 -32768 -32768 -32768 -32768 -32768 -32768 -32768 -32768 -32768 -32768 -32768 -32768 -32768 -32768 -32768 -32768 -32768 -32768 -32768 -32768 -32768 -32768 -32768 -32768 -32768 -32768 -32768 -32768 -32768 -32768 -32768 -32768 -32768 -32768 -32768 -32768 -32768 -32768 -32768 -32768 -32768 -32768 -32768 -32768 -32768 -32768 -32768 -32768 -32768 -32768 -32768 -32768 -32768 -32768 -32768 -32768 -32768 -32768 -32768 -32768 -32768 -32768 -32768 -32768 -32768 -32768 -32768 -32768 -32768 -32768 -32768 -32768 -32768 -32768 -32768 -32768 -32768 -32768 -32768 -32768 -32768 -32768 -32768 -32768 -32768 -32768 -32768 -32768 -32768 -32768 -32768 -32768 -32768 -32768 -32768 -32768 -32768 -32768 -32768 -32768 -32768 -32768 -32768 -32768 -32768 -32768 -32768 -32768 -32768 -32768 -32768 -32768 -32768 -32768 -32768 -32768 -32768 -32768 -32768 -32768 -32768 -32768 -32768 -32768 -32768 -32768 -32768 -32768 -32768 -32768 -32768 -32768 -32768 -32768 -32768 -32768 -32768 -32768 -32768 -32768 -32768 -32768 -32768 -32768 -32768 -32768 -32768 -32768 -32768 -32768 -32768 -32768 -32768 -32768 -32768 -32768 -32768 -32768 -32768 -32768 -32768 -32768 -32768 -32768 -32768 -32768 -32768 -32768 -32768 -32768 -32768 -32768 -32768 -32768 -32768 -32768 -32768 -32768 -32768 -32768 -32768 -32768 -32768 -32768 -32768 -32768 -32768 -32768 -32768 -32768 -32768 -32768 -32768 -32768 -32768 -32768 -32768 -32768 -32768 -32768 -32768 -32768 -32768 -32768 -32768 -32768 -32768 -32768 -32768 -32768 -32768 -32768 -32768 -32768 -32768 -32768 -32768 -32768 -32768 -32768 -32768 -32768 -32768 -32768 -32768 -32768 -32768 -32768 -32768 -32768 -32768 -32768 -32768 -32768 -32768 -32768 -32768 -32768 -32768 -32768 -32768 -32768 -32768 -32768 -32768 -32768 -32768 -32768 -32768 -32768 -32768 -32768 -32768 -32768 -32768 -32768 -32768 -32768 -32768 -32768 -32768 -32768 -32768 -32768 -32768 -32768 -32768 -32768 -32768 -32768 -32768 -32768 -32768 -32768 -32768 -32768 -32768 -32768 -32768 -32768 -32768 -32768 -32768 -32768 -32768 -32768 -32768 -32768 -32768 -32768 -32768 -32768 -32768 -32768 -32768 -32768 -32768 -32768 -32768 -32768 -32768 -32768 -32768 -32768 -32768 -32768 -32768 -32768 -32768 -32768 -32768 -32768 -32768 -32768 -32768 -32768 -32768 -32768 -32768 -32768 -32768 -32768 -32768 -32768 -32768 -32768 -32768 -32768 -32768 -32768 -32768 -32768 -32768 -32768 -32768 -32768 -32768 -32768 -32768 -32768 -32768 -32768 -32768 -32768 -32768 -32768 -32768 -32768 -32768 -32768 -32768 -32768 -32768 -32768 -32768 -32768 -32768 -32768 -32768 -32768 -32768 -32768 -32768 -32768 -32768 -32768 -32768 -32768 -32768 -32768 -32768 -32768 -32768 -32768 -32768 -32768 -32768 -32768 -32768 -32768 -32768 -32768 -32768 -32768 -32768 -32768 -32768 -32768 -32768 -32768 -32768 -32768 -32768 -32768 -32768 -32768 -32768 -32768 -32768 -32768 -32768 -32768 -32768 -32768 -32768 -32768 -32768 -32768 -32768 -32768 -32768 -32768 -32768 -32768 -32768 -32768 -32768 -32768 -32768 -32768 -32768 -32768 -32768 -32768 -32768 -32768 -32768 -32768 -32768 -32768 -32768 -32768 -32768 -32768 -32768 -32768 -32768 -32768 -32768 -32768 -32768 -32768 -32768 -32768 -32768 -32768 -32768 -32768 -32768 -32768 -32768 -32768 -32768 -32768 -32768 -32768 -32768 -32768 -32768 -32768 -32768 -32768 -32768 -32768 -32768 -32768 -32768 -32768 -32768 -32768 -32768 -32768 -32768 -32768 -32768 -32768 -32768 -32768 -32768 -32768 -32768 -32768 -32768 -32768 -32768 -32768 -32768 -32768 -32768 -32768 -32768 -32768 -32768 -32768 -32768 -32768 -32768 -32768 -32768 -32768 -32768 -32768 -32768 -32768 -32768 -32768 -32768 -32768 -32768 -32768 -32768 -32768 -32768 -32768 -32768 -32768 -32768 -32768 -32768 -32768 -32768 -32768 -32768 -32768 -32768 -32768 -32768 -32768 -32768 -32768 -32768 -32768 -32768 -32768 -32768 -32768 -32768 -32768 -32768 -32768 -32768 -32768 -32768 -32768 -32768 -32768 -32768 -32768 -32768 -32768 -32768 -32768 -32768 -32768 -32768 -32768 -32768 -32768 -32768 -32768 -32768 -32768 -32768 -32768 -32768 -32768 -32768 -32768 -32768 -32768 -32768 -32768 -32768 -32768 -32768 -32768 -32768 -32768 -32768 -32768 -32768 -32768 -32768 -32768 -32768 -32768 -32768 -32768 -32768 -32768 -32768 -32768 -32768 -32768 -32768 -32768 -32768 -32768 -32768 -32768 -32768 -32768 -32768 -32768 -32768 -32768 -32768 -32768 -32768 -32768 -32768 -32768 -32768 -32768 -32768 -32768 -32768 -32768 -32768 -32768 -32768 -32768 -32768 -32768 -32768 -32768 -32768 -32768 -32768 -32768 -32768 -32768 -32768 -32768 -32768 -32768 -32768 -32768 -32768 -32768 -32768 -32768 -32768
 -32768 -32768 -32768 -32768 -32768 -32768 -32768 -32768 -32768 -32768 -32768 -32768 -32768 -32768 -32768 -32768 -32768 -32768 -32768 -32768 -32768 -32768 -32768 -32768 -32768 -32768 -32768 -32768 -32768 -32768 -32768 -32768 -32768 -32768 -32768 -32768 -32768 -32768 -32768 -32768 -32768 -32768 -32768 -32768 -32768 -32768 -32768 -32768 -32768 -32768 -32768 -32768 -32768 -32768 -32768 -32768 -32768 -32768 -32768 -32768 -32768 -32768 -32768 -32768 -32768 -32768 -32768 -32768 -32768 -32768 -32768 -32768 -32768 -32768 -32768 -32768 -32768 -32768 -32768 -32768 -32768 -32768 -32768 -32768 -32768 -32768 -32768 -32768 -32768 -32768 -32768 -32768 -32768 -32768 -32768 -32768 -32768 -32768 -32768 -32768 -32768 -32768 -32768 -32768 -32768 -32768 -32768 -32768 -32768 -32768 -32768 -32768 -32768 -32768 -32768 -32768 -32768 -32768 -32768 -32768 -32768 -32768 -32768 -32768 -32768 -32768 -32768 -32768 -32768 -32768 -32768 -32768 -32768 -32768 -32768 -32768 -32768 -32768 -32768 -32768 -32768 -32768 -32768 -32768 -32768 -32768 -32768 -32768 -32768 -32768 -32768 -32768 -32768 -32768 -32768 -32768 -32768 -32768 -32768 -32768 -32768 -32768 -32768 -32768 -32768 -32768 -32768 -32768 -32768 -32768 -32768 -32768 -32768 -32768 -32768 -32768 -32768 -32768 -32768 -32768 -32768 -32768 -32768 -32768 -32768 -32768 -32768 -32768 -32768 -32768 -32768 -32768 -32768 -32768 -32768 -32768 -32768 -32768 -32768 -32768 -32768 -32768 -32768 -32768 -32768 -32768 -32768 -32768 -32768 -32768 -32768 -32768 -32768 -32768 -32768 -32768 -32768 -32768 -32768 -32768 -32768 -32768 -32768 -32768 -32768 -32768 -32768 -32768 -32768 -32768 -32768 -32768 -32768 -32768 -32768 -32768 -32768 -32768 -32768 -32768 -32768 -32768 -32768 -32768 -32768 -32768 -32768 -32768 -32768 -32768 -32768 -32768 -32768 -32768 -32768 -32768 -32768 -32768 -32768 -32768 -32768 -32768 -32768 -32768 -32768 -32768 -32768 -32768 -32768 -32768 -32768 -32768 -32768 -32768 -32768 -32768 -32768 -32768 -32768 -32768 -32768 -32768 -32768 -32768 -32768 -32768 -32768 -32768 -32768 -32768 -32768 -32768 -32768 -32768 -32768 -32768 -32768 -32768 -32768 -32768 -32768 -32768 -32768 -32768 -32768 -32768 -32768 -32768 -32768 -32768 -32768 -32768 -32768 -32768 -32768 -32768 -32768 -32768 -32768 -32768 -32768 -32768 -32768 -32768 -32768 -32768 -32768 -32768 -32768 -32768 -32768 -32768 -32768 -32768 -32768 -32768 -32768 -32768 -32768 -32768 -32768 -32768 -32768 -32768 -32768 -32768 -32768 -32768 -32768 -32768 -32768 -32768 -32768 -32768 -32768 -32768 -32768 -32768 -32768 -32768 -32768 -32768 -32768 -32768 -32768 -32768 -32768 -32768 -32768 -32768 -32768 -32768 -32768 -32768 -32768 -32768 -32768 -32768 -32768 -32768 -32768 -32768 -32768 -32768 -32768 -32768 -32768 -32768 -32768 -32768 -32768 -32768 -32768 -32768 -32768 -32768 -32768 -32768 -32768 -32768 -32768 -32768 -32768 -32768 -32768 -32768 -32768 -32768 -32768 -32768 -32768 -32768 -32768 -32768 -32768 -32768 -32768 -32768 -32768 -32768 -32768 -32768 -32768 -32768 -32768 -32768 -32768 -32768 -32768 -32768 -32768 -32768 -32768 -32768 -32768 -32768 -32768 -32768 -32768 -32768 -32768 -32768 -32768 -32768 -32768 -32768 -32768 -32768 -32768 -32768 -32768 -32768 -32768 -32768 -32768 -32768 -32768 -32768 -32768 -32768 -32768 -32768 -32768 -32768 -32768 -32768 -32768 -32768 -32768 -32768 -32768 -32768 -32768 -32768 -32768 -32768 -32768 -32768 -32768 -32768 -32768 -32768 -32768 -32768 -32768 -32768 -32768 -32768 -32768 -32768 -32768 -32768 -32768 -32768 -32768 -32768 -32768 -32768 -32768 -32768 -32768 -32768 -32768 -32768 -32768 -32768 -32768 -32768 -32768 -32768 -32768 -32768 -32768 -32768 -32768 -32768 -32768 -32768 -32768 -32768 -32768 -32768 -32768 -32768 -32768 -32768 -32768 -32768 -32768 -32768 -32768 -32768 -32768 -32768 -32768 -32768 -32768 -32768 -32768 -32768 -32768 -32768 -32768 -32768 -32768 -32768 -32768 -32768 -32768 -32768 -32768 -32768 -32768 -32768 -32768 -32768 -32768 -32768 -32768 -32768 -32768 -32768 -32768 -32768 -32768 -32768 -32768 -32768 -32768 -32768 -32768 -32768 -32768 -32768 -32768 -32768 -32768 -32768 -32768 -32768 -32768 -32768 -32768 -32768 -32768 -32768 -32768 -32768 -32768 -32768 -32768 -32768 -32768 -32768 -32768 -32768 -32768 -32768 -32768 -32768 -32768 -32768 -32768 -32768 -32768 -32768 -32768 -32768 -32768 -32768 -32768 -32768 -32768 -32768 -32768 -32768 -32768 -32768 -32768 -32768 -32768 -32768 -32768 -32768 -32768 -32768 -32768 -32768 -32768 -32768 -32768 -32768 -32768 -32768 -32768 -32768 -32768 -32768 -32768 -32768 -32768 -32768 -32768 -32768 -32768 -32768 -32768 -32768 -32768 -32768 -32768 -32768 -32768 -32768 -32768 -32768 -32768 -32768 -32768 -32768 -32768 -32768 -32768 -32768 -32768 -32768 -32768 -32768 -32768 -32768 -32768 -32768 -32768 -32768 -32768 -32768 -32768 -32768 -32768 -32768 -32768 -32768 -32768 -32768 -32768 -32768 -32768 -32768 -32768 -32768 -32768 -32768 -32768 -32768 -32768 -32768 -32768 -32768 -32768 -32768 -32768 -32768 -32768 -32768 -32768 -32768 -32768 -32768 -32768 -32768 -32768 -32768 -32768 -32768 -32768 -32768 -32768 -32768 -32768 -32768 -32768 -32768 -32768 -32768 -32768 -32768 -32768 -32768 -32768 -32768 -32768 -32768 -32768 -32768 -32768 -32768 -32768 -32768 -32768 -32768 -32768 -32768 -32768 -32768 -32768 -32768 -32768 -32768 -32768 -32768 -32768 -32768 -32768 -32768 -32768 -32768 -32768 -32768 -32768 -32768 -32768 -32768 -32768 -32768 -32768 -32768 -32768 -32768 -32768 -32768 -32768 -32768 -32768 -32768 -32768 -32768 -32768 -32768 -32768 -32768 -32768 -32768 -32768 -32768 -32768 -32768 -32768 -32768 -32768 -32768 -32768 -32768 -32768 -32768 -32768 -32768 -32768 -32768 -32768 -32768 -32768 -32768 -32768 -32768 -32768 -32768 -32768 -32768 -32768 -32768 -32768 -32768 -32768 -32768 -32768 -32768 -32768 -32768 -32768 -32768 -32768 -32768 -32768 -32768 -32768 -32768 -32768 -32768 -32768 -32768 -32768 -32768 -32768 -32768 -32768 -32768 -32768 -32768 -32768 -32768 -32768 -32768 -32768 -32768 -32768 -32768 -32768 -32768 -32768 -32768 -32768 -32768 -32768 -32768 -32768 -32768 -32768 -32768 -32768 -32768 -32768 -32768 -32768 -32768 -32768 -32768 -32768 -32768 -32768 -32768 -32768 -32768 -32768 -32768 -32768 -32768 -32768 -32768 -32768 -32768 -32768 -32768 -32768 -32768 -32768 -32768 -32768 -32768 -32768 -32768 -32768 -32768 -32768 -32768 -32768 -32768 -32768 -32768 -32768 -32768 -32768 -32768 -32768 -32768 -32768 -32768 -32768 -32768 -32768 -32768 -32768 -32768 -32768 -32768 -32768 -32768 -32768 -32768 -32768 -32768 -32768 -32768 -32768 -32768 -32768 -32768 -32768 -32768 -32768 -32768 -32768 -32768 -32768 -32768 -32768 -32768 -32768 -32768 -32768 -32768 -32768 -32768 -32768 -32768 -32768 -32768 -32768 -32768 -32768 -32768 -32768 -32768 -32768 -32768 -32768 -32768 -32768 -32768 -32768 -32768
 -32768 -32768 -32768 -32768 -32768 -32768 -32768 -32768 -32768 -32768 -32768 -32768 -32768 -32768 -32768 -32768 -32768 -32768 -32768 -32768 -32768 -32768 -32768 -32768 -32768 -32768 -32768 -32768 -32768 -32768 -32768 -32768 -32768 -32768 -32768 -32768 -32768 -32768 -32768 -32768 -32768 -32768 -32768 -32768 -32768 -32768 -32768 -32768 -32768 -32768 -32768 -32768 -32768 -32768 -32768 -32768 -32768 -32768 -32768 -32768 -32768 -32768 -32768 -32768 -32768 -32768 -32768 -32768 -32768 -32768 -32768 -32768 -32768 -32768 -32768 -32768 -32768 -32768 -32768 -32768 -32768 -32768 -32768 -32768 -32768 -32768 -32768 -32768 -32768 -32768 -32768 -32768 -32768 -32768 -32768 -32768 -32768 -32768 -32768 -32768 -32768 -32768 -32768 -32768 -32768 -32768 -32768 -32768 -32768 -32768 -32768 -32768 -32768 -32768 -32768 -32768 -32768 -32768 -32768 -32768 -32768 -32768 -32768 -32768 -32768 -32768 -32768 -32768 -32768 -32768 -32768 -32768 -32768 -32768 -32768 -32768 -32768 -32768 -32768 -32768 -32768 -32768 -32768 -32768 -32768 -32768 -32768 -32768 -32768 -32768 -32768 -32768 -32768 -32768 -32768 -32768 -32768 -32768 -32768 -32768 -32768 -32768 -32768 -32768 -32768 -32768 -32768 -32768 -32768 -32768 -32768 -32768 -32768 -32768 -32768 -32768 -32768 -32768 -32768 -32768 -32768 -32768 -32768 -32768 -32768 -32768 -32768 -32768 -32768 -32768 -32768 -32768 -32768 -32768 -32768 -32768 -32768 -32768 -32768 -32768 -32768 -32768 -32768 -32768 -32768 -32768 -32768 -32768 -32768 -32768 -32768 -32768 -32768 -32768 -32768 -32768 -32768 -32768 -32768 -32768 -32768 -32768 -32768 -32768 -32768 -32768 -32768 -32768 -32768 -32768 -32768 -32768 -32768 -32768 -32768 -32768 -32768 -32768 -32768 -32768 -32768 -32768 -32768 -32768 -32768 -32768 -32768 -32768 -32768 -32768 -32768 -32768 -32768 -32768 -32768 -32768 -32768 -32768 -32768 -32768 -32768 -32768 -32768 -32768 -32768 -32768 -32768 -32768 -32768 -32768 -32768 -32768 -32768 -32768 -32768 -32768 -32768 -32768 -32768 -32768 -32768 -32768 -32768 -32768 -32768 -32768 -32768 -32768 -32768 -32768 -32768 -32768 -32768 -32768 -32768 -32768 -32768 -32768 -32768 -32768 -32768 -32768 -32768 -32768 -32768 -32768 -32768 -32768 -32768 -32768 -32768 -32768 -32768 -32768 -32768 -32768 -32768 -32768 -32768 -32768 -32768 -32768 -32768 -32768 -32768 -32768 -32768 -32768 -32768 -32768 -32768 -32768 -32768 -32768 -32768 -32768 -32768 -32768 -32768 -32768 -32768 -32768 -32768 -32768 -32768 -32768 -32768 -32768 -32768 -32768 -32768 -32768 -32768 -32768 -32768 -32768 -32768 -32768 -32768 -32768 -32768 -32768 -32768 -32768 -32768 -32768 -32768 -32768 -32768 -32768 -32768 -32768 -32768 -32768 -32768 -32768 -32768 -32768 -32768 -32768 -32768 -32768 -32768 -32768 -32768 -32768 -32768 -32768 -32768 -32768 -32768 -32768 -32768 -32768 -32768 -32768 -32768 -32768 -32768 -32768 -32768 -32768 -32768 -32768 -32768 -32768 -32768 -32768 -32768 -32768 -32768 -32768 -32768 -32768 -32768 -32768 -32768 -32768 -32768 -32768 -32768 -32768 -32768 -32768 -32768 -32768 -32768 -32768 -32768 -32768 -32768 -32768 -32768 -32768 -32768 -32768 -32768 -32768 -32768 -32768 -32768 -32768 -32768 -32768 -32768 -32768 -32768 -32768 -32768 -32768 -32768 -32768 -32768 -32768 -32768 -32768 -32768 -32768 -32768 -32768 -32768 -32768 -32768 -32768 -32768 -32768 -32768 -32768 -32768 -32768 -32768 -32768 -32768 -32768 -32768 -32768 -32768 -32768 -32768 -32768 -32768 -32768 -32768 -32768 -32768 -32768 -32768 -32768 -32768 -32768 -32768 -32768 -32768 -32768 -32768 -32768 -32768 -32768 -32768 -32768 -32768 -32768 -32768 -32768 -32768 -32768 -32768 -32768 -32768 -32768 -32768 -32768 -32768 -32768 -32768 -32768 -32768 -32768 -32768 -32768 -32768 -32768 -32768 -32768 -32768 -32768 -32768 -32768 -32768 -32768 -32768 -32768 -32768 -32768 -32768 -32768 -32768 -32768 -32768 -32768 -32768 -32768 -32768 -32768 -32768 -32768 -32768 -32768 -32768 -32768 -32768 -32768 -32768 -32768 -32768 -32768 -32768 -32768 -32768 -32768 -32768 -32768 -32768 -32768 -32768 -32768 -32768 -32768 -32768 -32768 -32768 -32768 -32768 -32768 -32768 -32768 -32768 -32768 -32768 -32768 -32768 -32768 -32768 -32768 -32768 -32768 -32768 -32768 -32768 -32768 -32768 -32768 -32768 -32768 -32768 -32768 -32768 -32768 -32768 -32768 -32768 -32768 -32768 -32768 -32768 -32768 -32768 -32768 -32768 -32768 -32768 -32768 -32768 -32768 -32768 -32768 -32768 -32768 -32768 -32768 -32768 -32768 -32768 -32768 -32768 -32768 -32768 -32768 -32768 -32768 -32768 -32768 -32768 -32768 -32768 -32768 -32768 -32768 -32768 -32768 -32768 -32768 -32768 -32768 -32768 -32768 -32768 -32768 -32768 -32768 -32768 -32768 -32768 -32768 -32768 -32768 -32768 -32768 -32768 -32768 -32768 -32768 -32768 -32768 -32768 -32768 -32768 -32768 -32768 -32768 -32768 -32768 -32768 -32768 -32768 -32768 -32768 -32768 -32768 -32768 -32768 -32768 -32768 -32768 -32768 -32768 -32768 -32768 -32768 -32768 -32768 -32768 -32768 -32768 -32768 -32768 -32768 -32768 -32768 -32768 -32768 -32768 -32768 -32768 -32768 -32768 -32768 -32768 -32768 -32768 -32768 -32768 -32768 -32768 -32768 -32768 -32768 -32768 -32768 -32768 -32768 -32768 -32768 -32768 -32768 -32768 -32768 -32768 -32768 -32768 -32768 -32768 -32768 -32768 -32768 -32768 -32768 -32768 -32768 -32768 -32768 -32768 -32768 -32768 -32768 -32768 -32768 -32768 -32768 -32768 -32768 -32768 -32768 -32768 -32768 -32768 -32768 -32768 -32768 -32768 -32768 -32768 -32768 -32768 -32768 -32768 -32768 -32768 -32768 -32768 -32768 -32768 -32768 -32768 -32768 -32768 -32768 -32768 -32768 -32768 -32768 -32768 -32768 -32768 -32768 -32768 -32768 -32768 -32768 -32768 -32768 -32768 -32768 -32768 -32768 -32768 -32768 -32768 -32768 -32768 -32768 -32768 -32768 -32768 -32768 -32768 -32768 -32768 -32768 -32768 -32768 -32768 -32768 -32768 -32768 -32768 -32768 -32768 -32768 -32768 -32768 -32768 -32768 -32768 -32768 -32768 -32768 -32768 -32768 -32768 -32768 -32768 -32768 -32768 -32768 -32768 -32768 -32768 -32768 -32768 -32768 -32768 -32768 -32768 -32768 -32768 -32768 -32768 -32768 -32768 -32768 -32768 -32768 -32768 -32768 -32768 -32768 -32768 -32768 -32768 -32768 -32768 -32768 -32768 -32768 -32768 -32768 -32768 -32768 -32768 -32768 -32768 -32768 -32768 -32768 -32768 -32768 -32768 -32768 -32768 -32768 -32768 -32768 -32768 -32768 -32768 -32768 -32768 -32768 -32768 -32768 -32768 -32768 -32768 -32768 -32768 -32768 -32768 -32768 -32768 -32768 -32768 -32768 -32768 -32768 -32768 -32768 -32768 -32768 -32768 -32768 -32768 -32768 -32768 -32768 -32768 -32768 -32768 -32768 -32768 -32768 -32768 -32768 -32768 -32768 -32768 -32768 -32768 -32768 -32768 -32768 -32768 -32768 -32768 -32768 -32768 -32768 -32768 -32768 -32768 -32768 -32768 -32768 -32768 -32768 -32768 -32768 -32768 -32768 -32768 -32768 -32768 -32768 -32768 -32768 -32768 -32768 -32768 -32768 -32768
 -32768 -32768 -32768 -32768 -32768 -32768 -32768 -32768 -32768 -32768 -32768 -32768 -32768 -32768 -32768 -32768 -32768 -32768 -32768 -32768 -32768 -32768 -32768 -32768 -32768 -32768 -32768 -32768 -32768 -32768 -32768 -32768 -32768 -32768 -32768 -32768 -32768 -32768 -32768 -32768 -32768 -32768 -32768 -32768 -32768 -32768 -32768 -32768 -32768 -32768 -32768 -32768 -32768 -32768 -32768 -32768 -32768 -32768 -32768 -32768 -32768 -32768 -32768 -32768 -32768 -32768 -32768 -32768 -32768 -32768 -32768 -32768 -32768 -32768 -32768 -32768 -32768 -32768 -32768 -32768 -32768 -32768 -32768 -32768 -32768 -32768 -32768 -32768 -32768 -32768 -32768 -32768 -32768 -32768 -32768 -32768 -32768 -32768 -32768 -32768 -32768 -32768 -32768 -32768 -32768 -32768 -32768 -32768 -32768 -32768 -32768 -32768 -32768 -32768 -32768 -32768 -32768 -32768 -32768 -32768 -32768 -32768 -32768 -32768 -32768 -32768 -32768 -32768 -32768 -32768 -32768 -32768 -32768 -32768 -32768 -32768 -32768 -32768 -32768 -32768 -32768 -32768 -32768 -32768 -32768 -32768 -32768 -32768 -32768 -32768 -32768 -32768 -32768 -32768 -32768 -32768 -32768 -32768 -32768 -32768 -32768 -32768 -32768 -32768 -32768 -32768 -32768 -32768 -32768 -32768 -32768 -32768 -32768 -32768 -32768 -32768 -32768 -32768 -32768 -32768 -32768 -32768 -32768 -32768 -32768 -32768 -32768 -32768 -32768 -32768 -32768 -32768 -32768 -32768 -32768 -32768 -32768 -32768 -32768 -32768 -32768 -32768 -32768 -32768 -32768 -32768 -32768 -32768 -32768 -32768 -32768 -32768 -32768 -32768 -32768 -32768 -32768 -32768 -32768 -32768 -32768 -32768 -32768 -32768 -32768 -32768 -32768 -32768 -32768 -32768 -32768 -32768 -32768 -32768 -32768 -32768 -32768 -32768 -32768 -32768 -32768 -32768 -32768 -32768 -32768 -32768 -32768 -32768 -32768 -32768 -32768 -32768 -32768 -32768 -32768 -32768 -32768 -32768 -32768 -32768 -32768 -32768 -32768 -32768 -32768 -32768 -32768 -32768 -32768 -32768 -32768 -32768 -32768 -32768 -32768 -32768 -32768 -32768 -32768 -32768 -32768 -32768 -32768 -32768 -32768 -32768 -32768 -32768 -32768 -32768 -32768 -32768 -32768 -32768 -32768 -32768 -32768 -32768 -32768 -32768 -32768 -32768 -32768 -32768 -32768 -32768 -32768 -32768 -32768 -32768 -32768 -32768 -32768 -32768 -32768 -32768 -32768 -32768 -32768 -32768 -32768 -32768 -32768 -32768 -32768 -32768 -32768 -32768 -32768 -32768 -32768 -32768 -32768 -32768 -32768 -32768 -32768 -32768 -32768 -32768 -32768 -32768 -32768 -32768 -32768 -32768 -32768 -32768 -32768 -32768 -32768 -32768 -32768 -32768 -32768 -32768 -32768 -32768 -32768 -32768 -32768 -32768 -32768 -32768 -32768 -32768 -32768 -32768 -32768 -32768 -32768 -32768 -32768 -32768 -32768 -32768 -32768 -32768 -32768 -32768 -32768 -32768 -32768 -32768 -32768 -32768 -32768 -32768 -32768 -32768 -32768 -32768 -32768 -32768 -32768 -32768 -32768 -32768 -32768 -32768 -32768 -32768 -32768 -32768 -32768 -32768 -32768 -32768 -32768 -32768 -32768 -32768 -32768 -32768 -32768 -32768 -32768 -32768 -32768 -32768 -32768 -32768 -32768 -32768 -32768 -32768 -32768 -32768 -32768 -32768 -32768 -32768 -32768 -32768 -32768 -32768 -32768 -32768 -32768 -32768 -32768 -32768 -32768 -32768 -32768 -32768 -32768 -32768 -32768 -32768 -32768 -32768 -32768 -32768 -32768 -32768 -32768 -32768 -32768 -32768 -32768 -32768 -32768 -32768 -32768 -32768 -32768 -32768 -32768 -32768 -32768 -32768 -32768 -32768 -32768 -32768 -32768 -32768 -32768 -32768 -32768 -32768 -32768 -32768 -32768 -32768 -32768 -32768 -32768 -32768 -32768 -32768 -32768 -32768 -32768 -32768 -32768 -32768 -32768 -32768 -32768 -32768 -32768 -32768 -32768 -32768 -32768 -32768 -32768 -32768 -32768 -32768 -32768 -32768 -32768 -32768 -32768 -32768 -32768 -32768 -32768 -32768 -32768 -32768 -32768 -32768 -32768 -32768 -32768 -32768 -32768 -32768 -32768 -32768 -32768 -32768 -32768 -32768 -32768 -32768 -32768 -32768 -32768 -32768 -32768 -32768 -32768 -32768 -32768 -32768 -32768 -32768 -32768 -32768 -32768 -32768 -32768 -32768 -32768 -32768 -32768 -32768 -32768 -32768 -32768 -32768 -32768 -32768 -32768 -32768 -32768 -32768 -32768 -32768 -32768 -32768 -32768 -32768 -32768 -32768 -32768 -32768 -32768 -32768 -32768 -32768 -32768 -32768 -32768 -32768 -32768 -32768 -32768 -32768 -32768 -32768 -32768 -32768 -32768 -32768 -32768 -32768 -32768 -32768 -32768 -32768 -32768 -32768 -32768 -32768 -32768 -32768 -32768 -32768 -32768 -32768 -32768 -32768 -32768 -32768 -32768 -32768 -32768 -32768 -32768 -32768 -32768 -32768 -32768 -32768 -32768 -32768 -32768 -32768 -32768 -32768 -32768 -32768 -32768 -32768 -32768 -32768 -32768 -32768 -32768 -32768 -32768 -32768 -32768 -32768 -32768 -32768 -32768 -32768 -32768 -32768 -32768 -32768 -32768 -32768 -32768 -32768 -32768 -32768 -32768 -32768 -32768 -32768 -32768 -32768 -32768 -32768 -32768 -32768 -32768 -32768 -32768 -32768 -32768 -32768 -32768 -32768 -32768 -32768 -32768 -32768 -32768 -32768 -32768 -32768 -32768 -32768 -32768 -32768 -32768 -32768 -32768 -32768 -32768 -32768 -32768 -32768 -32768 -32768 -32768 -32768 -32768 -32768 -32768 -32768 -32768 -32768 -32768 -32768 -32768 -32768 -32768 -32768 -32768 -32768 -32768 -32768 -32768 -32768 -32768 -32768 -32768 -32768 -32768 -32768 -32768 -32768 -32768 -32768 -32768 -32768 -32768 -32768 -32768 -32768 -32768 -32768 -32768 -32768 -32768 -32768 -32768 -32768 -32768 -32768 -32768 -32768 -32768 -32768 -32768 -32768 -32768 -32768 -32768 -32768 -32768 -32768 -32768 -32768 -32768 -32768 -32768 -32768 -32768 -32768 -32768 -32768 -32768 -32768 -32768 -32768 -32768 -32768 -32768 -32768 -32768 -32768 -32768 -32768 -32768 -32768 -32768 -32768 -32768 -32768 -32768 -32768 -32768 -32768 -32768 -32768 -32768 -32768 -32768 -32768 -32768 -32768 -32768 -32768 -32768 -32768 -32768 -32768 -32768 -32768 -32768 -32768 -32768 -32768 -32768 -32768 -32768 -32768 -32768 -32768 -32768 -32768 -32768 -32768 -32768 -32768 -32768 -32768 -32768 -32768 -32768 -32768 -32768 -32768 -32768 -32768 -32768 -32768 -32768 -32768 -32768 -32768 -32768 -32768 -32768 -32768 -32768 -32768 -32768 -32768 -32768 -32768 -32768 -32768 -32768 -32768 -32768 -32768 -32768 -32768 -32768 -32768 -32768 -32768 -32768 -32768 -32768 -32768 -32768 -32768 -32768 -32768 -32768 -32768 -32768 -32768 -32768 -32768 -32768 -32768 -32768 -32768 -32768 -32768 -32768 -32768 -32768 -32768 -32768 -32768 -32768 -32768 -32768 -32768 -32768 -32768 -32768 -32768 -32768 -32768 -32768 -32768 -32768 -32768 -32768 -32768 -32768 -32768 -32768 -32768 -32768 -32768 -32768 -32768 -32768 -32768 -32768 -32768 -32768 -32768 -32768 -32768 -32768 -32768 -32768 -32768 -32768 -32768 -32768 -32768 -32768 -32768 -32768 -32768 -32768 -32768 -32768 -32768 -32768 -32768 -32768 -32768 -32768 -32768 -32768 -32768 -32768 -32768 -32768 -32768 -32768 -32768 -32768 -32768 -32768 -32768 -32768 -32768 -32768 -32768
 -32768 -32768 -32768 -32768 -32768 -32768 -32768 -32768 -32768 -32768 -32768 -32768 -32768 -32768 -32768 -32768 -32768 -32768 -32768 -32768 -32768 -32768 -32768 -32768 -32768 -32768 -32768 -32768 -32768 -32768 -32768 -32768 -32768 -32768 -32768 -32768 -32768 -32768 -32768 -32768 -32768 -32768 -32768 -32768 -32768 -32768 -32768 -32768 -32768 -32768 -32768 -32768 -32768 -32768 -32768 -32768 -32768 -32768 -32768 -32768 -32768 -32768 -32768 -32768 -32768 -32768 -32768 -32768 -32768 -32768 -32768 -32768 -32768 -32768 -32768 -32768 -32768 -32768 -32768 -32768 -32768 -32768 -32768 -32768 -32768 -32768 -32768 -32768 -32768 -32768 -32768 -32768 -32768 -32768 -32768 -32768 -32768 -32768 -32768 -32768 -32768 -32768 -32768 -32768 -32768 -32768 -32768 -32768 -32768 -32768 -32768 -32768 -32768 -32768 -32768 -32768 -32768 -32768 -32768 -32768 -32768 -32768 -32768 -32768 -32768 -32768 -32768 -32768 -32768 -32768 -32768 -32768 -32768 -32768 -32768 -32768 -32768 -32768 -32768 -32768 -32768 -32768 -32768 -32768 -32768 -32768 -32768 -32768 -32768 -32768 -32768 -32768 -32768 -32768 -32768 -32768 -32768 -32768 -32768 -32768 -32768 -32768 -32768 -32768 -32768 -32768 -32768 -32768 -32768 -32768 -32768 -32768 -32768 -32768 -32768 -32768 -32768 -32768 -32768 -32768 -32768 -32768 -32768 -32768 -32768 -32768 -32768 -32768 -32768 -32768 -32768 -32768 -32768 -32768 -32768 -32768 -32768 -32768 -32768 -32768 -32768 -32768 -32768 -32768 -32768 -32768 -32768 -32768 -32768 -32768 -32768 -32768 -32768 -32768 -32768 -32768 -32768 -32768 -32768 -32768 -32768 -32768 -32768 -32768 -32768 -32768 -32768 -32768 -32768 -32768 -32768 -32768 -32768 -32768 -32768 -32768 -32768 -32768 -32768 -32768 -32768 -32768 -32768 -32768 -32768 -32768 -32768 -32768 -32768 -32768 -32768 -32768 -32768 -32768 -32768 -32768 -32768 -32768 -32768 -32768 -32768 -32768 -32768 -32768 -32768 -32768 -32768 -32768 -32768 -32768 -32768 -32768 -32768 -32768 -32768 -32768 -32768 -32768 -32768 -32768 -32768 -32768 -32768 -32768 -32768 -32768 -32768 -32768 -32768 -32768 -32768 -32768 -32768 -32768 -32768 -32768 -32768 -32768 -32768 -32768 -32768 -32768 -32768 -32768 -32768 -32768 -32768 -32768 -32768 -32768 -32768 -32768 -32768 -32768 -32768 -32768 -32768 -32768 -32768 -32768 -32768 -32768 -32768 -32768 -32768 -32768 -32768 -32768 -32768 -32768 -32768 -32768 -32768 -32768 -32768 -32768 -32768 -32768 -32768 -32768 -32768 -32768 -32768 -32768 -32768 -32768 -32768 -32768 -32768 -32768 -32768 -32768 -32768 -32768 -32768 -32768 -32768 -32768 -32768 -32768 -32768 -32768 -32768 -32768 -32768 -32768 -32768 -32768 -32768 -32768 -32768 -32768 -32768 -32768 -32768 -32768 -32768 -32768 -32768 -32768 -32768 -32768 -32768 -32768 -32768 -32768 -32768 -32768 -32768 -32768 -32768 -32768 -32768 -32768 -32768 -32768 -32768 -32768 -32768 -32768 -32768 -32768 -32768 -32768 -32768 -32768 -32768 -32768 -32768 -32768 -32768 -32768 -32768 -32768 -32768 -32768 -32768 -32768 -32768 -32768 -32768 -32768 -32768 -32768 -32768 -32768 -32768 -32768 -32768 -32768 -32768 -32768 -32768 -32768 -32768 -32768 -32768 -32768 -32768 -32768 -32768 -32768 -32768 -32768 -32768 -32768 -32768 -32768 -32768 -32768 -32768 -32768 -32768 -32768 -32768 -32768 -32768 -32768 -32768 -32768 -32768 -32768 -32768 -32768 -32768 -32768 -32768 -32768 -32768 -32768 -32768 -32768 -32768 -32768 -32768 -32768 -32768 -32768 -32768 -32768 -32768 -32768 -32768 -32768 -32768 -32768 -32768 -32768 -32768 -32768 -32768 -32768 -32768 -32768 -32768 -32768 -32768 -32768 -32768 -32768 -32768 -32768 -32768 -32768 -32768 -32768 -32768 -32768 -32768 -32768 -32768 -32768 -32768 -32768 -32768 -32768 -32768 -32768 -32768 -32768 -32768 -32768 -32768 -32768 -32768 -32768 -32768 -32768 -32768 -32768 -32768 -32768 -32768 -32768 -32768 -32768 -32768 -32768 -32768 -32768 -32768 -32768 -32768 -32768 -32768 -32768 -32768 -32768 -32768 -32768 -32768 -32768 -32768 -32768 -32768 -32768 -32768 -32768 -32768 -32768 -32768 -32768 -32768 -32768 -32768 -32768 -32768 -32768 -32768 -32768 -32768 -32768 -32768 -32768 -32768 -32768 -32768 -32768 -32768 -32768 -32768 -32768 -32768 -32768 -32768 -32768 -32768 -32768 -32768 -32768 -32768 -32768 -32768 -32768 -32768 -32768 -32768 -32768 -32768 -32768 -32768 -32768 -32768 -32768 -32768 -32768 -32768 -32768 -32768 -32768 -32768 -32768 -32768 -32768 -32768 -32768 -32768 -32768 -32768 -32768 -32768 -32768 -32768 -32768 -32768 -32768 -32768 -32768 -32768 -32768 -32768 -32768 -32768 -32768 -32768 -32768 -32768 -32768 -32768 -32768 -32768 -32768 -32768 -32768 -32768 -32768 -32768 -32768 -32768 -32768 -32768 -32768 -32768 -32768 -32768 -32768 -32768 -32768 -32768 -32768 -32768 -32768 -32768 -32768 -32768 -32768 -32768 -32768 -32768 -32768 -32768 -32768 -32768 -32768 -32768 -32768 -32768 -32768 -32768 -32768 -32768 -32768 -32768 -32768 -32768 -32768 -32768 -32768 -32768 -32768 -32768 -32768 -32768 -32768 -32768 -32768 -32768 -32768 -32768 -32768 -32768 -32768 -32768 -32768 -32768 -32768 -32768 -32768 -32768 -32768 -32768 -32768 -32768 -32768 -32768 -32768 -32768 -32768 -32768 -32768 -32768 -32768 -32768 -32768 -32768 -32768 -32768 -32768 -32768 -32768 -32768 -32768 -32768 -32768 -32768 -32768 -32768 -32768 -32768 -32768 -32768 -32768 -32768 -32768 -32768 -32768 -32768 -32768 -32768 -32768 -32768 -32768 -32768 -32768 -32768 -32768 -32768 -32768 -32768 -32768 -32768 -32768 -32768 -32768 -32768 -32768 -32768 -32768 -32768 -32768 -32768 -32768 -32768 -32768 -32768 -32768 -32768 -32768 -32768 -32768 -32768 -32768 -32768 -32768 -32768 -32768 -32768 -32768 -32768 -32768 -32768 -32768 -32768 -32768 -32768 -32768 -32768 -32768 -32768 -32768 -32768 -32768 -32768 -32768 -32768 -32768 -32768 -32768 -32768 -32768 -32768 -32768 -32768 -32768 -32768 -32768 -32768 -32768 -32768 -32768 -32768 -32768 -32768 -32768 -32768 -32768 -32768 -32768 -32768 -32768 -32768 -32768 -32768 -32768 -32768 -32768 -32768 -32768 -32768 -32768 -32768 -32768 -32768 -32768 -32768 -32768 -32768 -32768 -32768 -32768 -32768 -32768 -32768 -32768 -32768 -32768 -32768 -32768 -32768 -32768 -32768 -32768 -32768 -32768 -32768 -32768 -32768 -32768 -32768 -32768 -32768 -32768 -32768 -32768 -32768 -32768 -32768 -32768 -32768 -32768 -32768 -32768 -32768 -32768 -32768 -32768 -32768 -32768 -32768 -32768 -32768 -32768 -32768 -32768 -32768 -32768 -32768 -32768 -32768 -32768 -32768 -32768 -32768 -32768 -32768 -32768 -32768 -32768 -32768 -32768 -32768 -32768 -32768 -32768 -32768 -32768 -32768 -32768 -32768 -32768 -32768 -32768 -32768 -32768 -32768 -32768 -32768 -32768 -32768 -32768 -32768 -32768 -32768 -32768 -32768 -32768 -32768 -32768 -32768 -32768 -32768 -32768 -32768 -32768 -32768 -32768 -32768 -32768 -32768 -32768 -32768 -32768 -32768 -32768 -32768 -32768 -32768 -32768 -32768 -32768
 -32768 -32768 -32768 -32768 -32768 -32768 -32768 -32768 -32768 -32768 -32768 -32768 -32768 -32768 -32768 -32768 -32768 -32768 -32768 -32768 -32768 -32768 -32768 -32768 -32768 -32768 -32768 -32768 -32768 -32768 -32768 -32768 -32768 -32768 -32768 -32768 -32768 -32768 -32768 -32768 -32768 -32768 -32768 -32768 -32768 -32768 -32768 -32768 -32768 -32768 -32768 -32768 -32768 -32768 -32768 -32768 -32768 -32768 -32768 -32768 -32768 -32768 -32768 -32768 -32768 -32768 -32768 -32768 -32768 -32768 -32768 -32768 -32768 -32768 -32768 -32768 -32768 -32768 -32768 -32768 -32768 -32768 -32768 -32768 -32768 -32768 -32768 -32768 -32768 -32768 -32768 -32768 -32768 -32768 -32768 -32768 -32768 -32768 -32768 -32768 -32768 -32768 -32768 -32768 -32768 -32768 -32768 -32768 -32768 -32768 -32768 -32768 -32768 -32768 -32768 -32768 -32768 -32768 -32768 -32768 -32768 -32768 -32768 -32768 -32768 -32768 -32768 -32768 -32768 -32768 -32768 -32768 -32768 -32768 -32768 -32768 -32768 -32768 -32768 -32768 -32768 -32768 -32768 -32768 -32768 -32768 -32768 -32768 -32768 -32768 -32768 -32768 -32768 -32768 -32768 -32768 -32768 -32768 -32768 -32768 -32768 -32768 -32768 -32768 -32768 -32768 -32768 -32768 -32768 -32768 -32768 -32768 -32768 -32768 -32768 -32768 -32768 -32768 -32768 -32768 -32768 -32768 -32768 -32768 -32768 -32768 -32768 -32768 -32768 -32768 -32768 -32768 -32768 -32768 -32768 -32768 -32768 -32768 -32768 -32768 -32768 -32768 -32768 -32768 -32768 -32768 -32768 -32768 -32768 -32768 -32768 -32768 -32768 -32768 -32768 -32768 -32768 -32768 -32768 -32768 -32768 -32768 -32768 -32768 -32768 -32768 -32768 -32768 -32768 -32768 -32768 -32768 -32768 -32768 -32768 -32768 -32768 -32768 -32768 -32768 -32768 -32768 -32768 -32768 -32768 -32768 -32768 -32768 -32768 -32768 -32768 -32768 -32768 -32768 -32768 -32768 -32768 -32768 -32768 -32768 -32768 -32768 -32768 -32768 -32768 -32768 -32768 -32768 -32768 -32768 -32768 -32768 -32768 -32768 -32768 -32768 -32768 -32768 -32768 -32768 -32768 -32768 -32768 -32768 -32768 -32768 -32768 -32768 -32768 -32768 -32768 -32768 -32768 -32768 -32768 -32768 -32768 -32768 -32768 -32768 -32768 -32768 -32768 -32768 -32768 -32768 -32768 -32768 -32768 -32768 -32768 -32768 -32768 -32768 -32768 -32768 -32768 -32768 -32768 -32768 -32768 -32768 -32768 -32768 -32768 -32768 -32768 -32768 -32768 -32768 -32768 -32768 -32768 -32768 -32768 -32768 -32768 -32768 -32768 -32768 -32768 -32768 -32768 -32768 -32768 -32768 -32768 -32768 -32768 -32768 -32768 -32768 -32768 -32768 -32768 -32768 -32768 -32768 -32768 -32768 -32768 -32768 -32768 -32768 -32768 -32768 -32768 -32768 -32768 -32768 -32768 -32768 -32768 -32768 -32768 -32768 -32768 -32768 -32768 -32768 -32768 -32768 -32768 -32768 -32768 -32768 -32768 -32768 -32768 -32768 -32768 -32768 -32768 -32768 -32768 -32768 -32768 -32768 -32768 -32768 -32768 -32768 -32768 -32768 -32768 -32768 -32768 -32768 -32768 -32768 -32768 -32768 -32768 -32768 -32768 -32768 -32768 -32768 -32768 -32768 -32768 -32768 -32768 -32768 -32768 -32768 -32768 -32768 -32768 -32768 -32768 -32768 -32768 -32768 -32768 -32768 -32768 -32768 -32768 -32768 -32768 -32768 -32768 -32768 -32768 -32768 -32768 -32768 -32768 -32768 -32768 -32768 -32768 -32768 -32768 -32768 -32768 -32768 -32768 -32768 -32768 -32768 -32768 -32768 -32768 -32768 -32768 -32768 -32768 -32768 -32768 -32768 -32768 -32768 -32768 -32768 -32768 -32768 -32768 -32768 -32768 -32768 -32768 -32768 -32768 -32768 -32768 -32768 -32768 -32768 -32768 -32768 -32768 -32768 -32768 -32768 -32768 -32768 -32768 -32768 -32768 -32768 -32768 -32768 -32768 -32768 -32768 -32768 -32768 -32768 -32768 -32768 -32768 -32768 -32768 -32768 -32768 -32768 -32768 -32768 -32768 -32768 -32768 -32768 -32768 -32768 -32768 -32768 -32768 -32768 -32768 -32768 -32768 -32768 -32768 -32768 -32768 -32768 -32768 -32768 -32768 -32768 -32768 -32768 -32768 -32768 -32768 -32768 -32768 -32768 -32768 -32768 -32768 -32768 -32768 -32768 -32768 -32768 -32768 -32768 -32768 -32768 -32768 -32768 -32768 -32768 -32768 -32768 -32768 -32768 -32768 -32768 -32768 -32768 -32768 -32768 -32768 -32768 -32768 -32768 -32768 -32768 -32768 -32768 -32768 -32768 -32768 -32768 -32768 -32768 -32768 -32768 -32768 -32768 -32768 -32768 -32768 -32768 -32768 -32768 -32768 -32768 -32768 -32768 -32768 -32768 -32768 -32768 -32768 -32768 -32768 -32768 -32768 -32768 -32768 -32768 -32768 -32768 -32768 -32768 -32768 -32768 -32768 -32768 -32768 -32768 -32768 -32768 -32768 -32768 -32768 -32768 -32768 -32768 -32768 -32768 -32768 -32768 -32768 -32768 -32768 -32768 -32768 -32768 -32768 -32768 -32768 -32768 -32768 -32768 -32768 -32768 -32768 -32768 -32768 -32768 -32768 -32768 -32768 -32768 -32768 -32768 -32768 -32768 -32768 -32768 -32768 -32768 -32768 -32768 -32768 -32768 -32768 -32768 -32768 -32768 -32768 -32768 -32768 -32768 -32768 -32768 -32768 -32768 -32768 -32768 -32768 -32768 -32768 -32768 -32768 -32768 -32768 -32768 -32768 -32768 -32768 -32768 -32768 -32768 -32768 -32768 -32768 -32768 -32768 -32768 -32768 -32768 -32768 -32768 -32768 -32768 -32768 -32768 -32768 -32768 -32768 -32768 -32768 -32768 -32768 -32768 -32768 -32768 -32768 -32768 -32768 -32768 -32768 -32768 -32768 -32768 -32768 -32768 -32768 -32768 -32768 -32768 -32768 -32768 -32768 -32768 -32768 -32768 -32768 -32768 -32768 -32768 -32768 -32768 -32768 -32768 -32768 -32768 -32768 -32768 -32768 -32768 -32768 -32768 -32768 -32768 -32768 -32768 -32768 -32768 -32768 -32768 -32768 -32768 -32768 -32768 -32768 -32768 -32768 -32768 -32768 -32768 -32768 -32768 -32768 -32768 -32768 -32768 -32768 -32768 -32768 -32768 -32768 -32768 -32768 -32768 -32768 -32768 -32768 -32768 -32768 -32768 -32768 -32768 -32768 -32768 -32768 -32768 -32768 -32768 -32768 -32768 -32768 -32768 -32768 -32768 -32768 -32768 -32768 -32768 -32768 -32768 -32768 -32768 -32768 -32768 -32768 -32768 -32768 -32768 -32768 -32768 -32768 -32768 -32768 -32768 -32768 -32768 -32768 -32768 -32768 -32768 -32768 -32768 -32768 -32768 -32768 -32768 -32768 -32768 -32768 -32768 -32768 -32768 -32768 -32768 -32768 -32768 -32768 -32768 -32768 -32768 -32768 -32768 -32768 -32768 -32768 -32768 -32768 -32768 -32768 -32768 -32768 -32768 -32768 -32768 -32768 -32768 -32768 -32768 -32768 -32768 -32768 -32768 -32768 -32768 -32768 -32768 -32768 -32768 -32768 -32768 -32768 -32768 -32768 -32768 -32768 -32768 -32768 -32768 -32768 -32768 -32768 -32768 -32768 -32768 -32768 -32768 -32768 -32768 -32768 -32768 -32768 -32768 -32768 -32768 -32768 -32768 -32768 -32768 -32768 -32768 -32768 -32768 -32768 -32768 -32768 -32768 -32768 -32768 -32768 -32768 -32768 -32768 -32768 -32768 -32768 -32768 -32768 -32768 -32768 -32768 -32768 -32768 -32768 -32768 -32768 -32768 -32768 -32768 -32768 -32768 -32768 -32768 -32768 -32768 -32768 -32768 -32768 -32768 -32768 -32768 -32768 -32768
 -32768 -32768 -32768 -32768 -32768 -32768 -32768 -32768 -32768 -32768 -32768 -32768 -32768 -32768 -32768 -32768 -32768 -32768 -32768 -32768 -32768 -32768 -32768 -32768 -32768 -32768 -32768 -32768 -32768 -32768 -32768 -32768 -32768 -32768 -32768 -32768 -32768 -32768 -32768 -32768 -32768 -32768 -32768 -32768 -32768 -32768 -32768 -32768 -32768 -32768 -32768 -32768 -32768 -32768 -32768 -32768 -32768 -32768 -32768 -32768 -32768 -32768 -32768 -32768 -32768 -32768 -32768 -32768 -32768 -32768 -32768 -32768 -32768 -32768 -32768 -32768 -32768 -32768 -32768 -32768 -32768 -32768 -32768 -32768 -32768 -32768 -32768 -32768 -32768 -32768 -32768 -32768 -32768 -32768 -32768 -32768 -32768 -32768 -32768 -32768 -32768 -32768 -32768 -32768 -32768 -32768 -32768 -32768 -32768 -32768 -32768 -32768 -32768 -32768 -32768 -32768 -32768 -32768 -32768 -32768 -32768 -32768 -32768 -32768 -32768 -32768 -32768 -32768 -32768 -32768 -32768 -32768 -32768 -32768 -32768 -32768 -32768 -32768 -32768 -32768 -32768 -32768 -32768 -32768 -32768 -32768 -32768 -32768 -32768 -32768 -32768 -32768 -32768 -32768 -32768 -32768 -32768 -32768 -32768 -32768 -32768 -32768 -32768 -32768 -32768 -32768 -32768 -32768 -32768 -32768 -32768 -32768 -32768 -32768 -32768 -32768 -32768 -32768 -32768 -32768 -32768 -32768 -32768 -32768 -32768 -32768 -32768 -32768 -32768 -32768 -32768 -32768 -32768 -32768 -32768 -32768 -32768 -32768 -32768 -32768 -32768 -32768 -32768 -32768 -32768 -32768 -32768 -32768 -32768 -32768 -32768 -32768 -32768 -32768 -32768 -32768 -32768 -32768 -32768 -32768 -32768 -32768 -32768 -32768 -32768 -32768 -32768 -32768 -32768 -32768 -32768 -32768 -32768 -32768 -32768 -32768 -32768 -32768 -32768 -32768 -32768 -32768 -32768 -32768 -32768 -32768 -32768 -32768 -32768 -32768 -32768 -32768 -32768 -32768 -32768 -32768 -32768 -32768 -32768 -32768 -32768 -32768 -32768 -32768 -32768 -32768 -32768 -32768 -32768 -32768 -32768 -32768 -32768 -32768 -32768 -32768 -32768 -32768 -32768 -32768 -32768 -32768 -32768 -32768 -32768 -32768 -32768 -32768 -32768 -32768 -32768 -32768 -32768 -32768 -32768 -32768 -32768 -32768 -32768 -32768 -32768 -32768 -32768 -32768 -32768 -32768 -32768 -32768 -32768 -32768 -32768 -32768 -32768 -32768 -32768 -32768 -32768 -32768 -32768 -32768 -32768 -32768 -32768 -32768 -32768 -32768 -32768 -32768 -32768 -32768 -32768 -32768 -32768 -32768 -32768 -32768 -32768 -32768 -32768 -32768 -32768 -32768 -32768 -32768 -32768 -32768 -32768 -32768 -32768 -32768 -32768 -32768 -32768 -32768 -32768 -32768 -32768 -32768 -32768 -32768 -32768 -32768 -32768 -32768 -32768 -32768 -32768 -32768 -32768 -32768 -32768 -32768 -32768 -32768 -32768 -32768 -32768 -32768 -32768 -32768 -32768 -32768 -32768 -32768 -32768 -32768 -32768 -32768 -32768 -32768 -32768 -32768 -32768 -32768 -32768 -32768 -32768 -32768 -32768 -32768 -32768 -32768 -32768 -32768 -32768 -32768 -32768 -32768 -32768 -32768 -32768 -32768 -32768 -32768 -32768 -32768 -32768 -32768 -32768 -32768 -32768 -32768 -32768 -32768 -32768 -32768 -32768 -32768 -32768 -32768 -32768 -32768 -32768 -32768 -32768 -32768 -32768 -32768 -32768 -32768 -32768 -32768 -32768 -32768 -32768 -32768 -32768 -32768 -32768 -32768 -32768 -32768 -32768 -32768 -32768 -32768 -32768 -32768 -32768 -32768 -32768 -32768 -32768 -32768 -32768 -32768 -32768 -32768 -32768 -32768 -32768 -32768 -32768 -32768 -32768 -32768 -32768 -32768 -32768 -32768 -32768 -32768 -32768 -32768 -32768 -32768 -32768 -32768 -32768 -32768 -32768 -32768 -32768 -32768 -32768 -32768 -32768 -32768 -32768 -32768 -32768 -32768 -32768 -32768 -32768 -32768 -32768 -32768 -32768 -32768 -32768 -32768 -32768 -32768 -32768 -32768 -32768 -32768 -32768 -32768 -32768 -32768 -32768 -32768 -32768 -32768 -32768 -32768 -32768 -32768 -32768 -32768 -32768 -32768 -32768 -32768 -32768 -32768 -32768 -32768 -32768 -32768 -32768 -32768 -32768 -32768 -32768 -32768 -32768 -32768 -32768 -32768 -32768 -32768 -32768 -32768 -32768 -32768 -32768 -32768 -32768 -32768 -32768 -32768 -32768 -32768 -32768 -32768 -32768 -32768 -32768 -32768 -32768 -32768 -32768 -32768 -32768 -32768 -32768 -32768 -32768 -32768 -32768 -32768 -32768 -32768 -32768 -32768 -32768 -32768 -32768 -32768 -32768 -32768 -32768 -32768 -32768 -32768 -32768 -32768 -32768 -32768 -32768 -32768 -32768 -32768 -32768 -32768 -32768 -32768 -32768 -32768 -32768 -32768 -32768 -32768 -32768 -32768 -32768 -32768 -32768 -32768 -32768 -32768 -32768 -32768 -32768 -32768 -32768 -32768 -32768 -32768 -32768 -32768 -32768 -32768 -32768 -32768 -32768 -32768 -32768 -32768 -32768 -32768 -32768 -32768 -32768 -32768 -32768 -32768 -32768 -32768 -32768 -32768 -32768 -32768 -32768 -32768 -32768 -32768 -32768 -32768 -32768 -32768 -32768 -32768 -32768 -32768 -32768 -32768 -32768 -32768 -32768 -32768 -32768 -32768 -32768 -32768 -32768 -32768 -32768 -32768 -32768 -32768 -32768 -32768 -32768 -32768 -32768 -32768 -32768 -32768 -32768 -32768 -32768 -32768 -32768 -32768 -32768 -32768 -32768 -32768 -32768 -32768 -32768 -32768 -32768 -32768 -32768 -32768 -32768 -32768 -32768 -32768 -32768 -32768 -32768 -32768 -32768 -32768 -32768 -32768 -32768 -32768 -32768 -32768 -32768 -32768 -32768 -32768 -32768 -32768 -32768 -32768 -32768 -32768 -32768 -32768 -32768 -32768 -32768 -32768 -32768 -32768 -32768 -32768 -32768 -32768 -32768 -32768 -32768 -32768 -32768 -32768 -32768 -32768 -32768 -32768 -32768 -32768 -32768 -32768 -32768 -32768 -32768 -32768 -32768 -32768 -32768 -32768 -32768 -32768 -32768 -32768 -32768 -32768 -32768 -32768 -32768 -32768 -32768 -32768 -32768 -32768 -32768 -32768 -32768 -32768 -32768 -32768 -32768 -32768 -32768 -32768 -32768 -32768 -32768 -32768 -32768 -32768 -32768 -32768 -32768 -32768 -32768 -32768 -32768 -32768 -32768 -32768 -32768 -32768 -32768 -32768 -32768 -32768 -32768 -32768 -32768 -32768 -32768 -32768 -32768 -32768 -32768 -32768 -32768 -32768 -32768 -32768 -32768 -32768 -32768 -32768 -32768 -32768 -32768 -32768 -32768 -32768 -32768 -32768 -32768 -32768 -32768 -32768 -32768 -32768 -32768 -32768 -32768 -32768 -32768 -32768 -32768 -32768 -32768 -32768 -32768 -32768 -32768 -32768 -32768 -32768 -32768 -32768 -32768 -32768 -32768 -32768 -32768 -32768 -32768 -32768 -32768 -32768 -32768 -32768 -32768 -32768 -32768 -32768 -32768 -32768 -32768 -32768 -32768 -32768 -32768 -32768 -32768 -32768 -32768 -32768 -32768 -32768 -32768 -32768 -32768 -32768 -32768 -32768 -32768 -32768 -32768 -32768 -32768 -32768 -32768 -32768 -32768 -32768 -32768 -32768 -32768 -32768 -32768 -32768 -32768 -32768 -32768 -32768 -32768 -32768 -32768 -32768 -32768 -32768 -32768 -32768 -32768 -32768 -32768 -32768 -32768 -32768 -32768 -32768 -32768 -32768 -32768 -32768 -32768 -32768 -32768 -32768 -32768 -32768 -32768 -32768 -32768 -32768 -32768 -32768 -32768 -32768 -32768 -32768 -32768 -32768
 -32768 -32768 -32768 -32768 -32768 -32768 -32768 -32768 -32768 -32768 -32768 -32768 -32768 -32768 -32768 -32768 -32768 -32768 -32768 -32768 -32768 -32768 -32768 -32768 -32768 -32768 -32768 -32768 -32768 -32768 -32768 -32768 -32768 -32768 -32768 -32768 -32768 -32768 -32768 -32768 -32768 -32768 -32768 -32768 -32768 -32768 -32768 -32768 -32768 -32768 -32768 -32768 -32768 -32768 -32768 -32768 -32768 -32768 -32768 -32768 -32768 -32768 -32768 -32768 -32768 -32768 -32768 -32768 -32768 -32768 -32768 -32768 -32768 -32768 -32768 -32768 -32768 -32768 -32768 -32768 -32768 -32768 -32768 -32768 -32768 -32768 -32768 -32768 -32768 -32768 -32768 -32768 -32768 -32768 -32768 -32768 -32768 -32768 -32768 -32768 -32768 -32768 -32768 -32768 -32768 -32768 -32768 -32768 -32768 -32768 -32768 -32768 -32768 -32768 -32768 -32768 -32768 -32768 -32768 -32768 -32768 -32768 -32768 -32768 -32768 -32768 -32768 -32768 -32768 -32768 -32768 -32768 -32768 -32768 -32768 -32768 -32768 -32768 -32768 -32768 -32768 -32768 -32768 -32768 -32768 -32768 -32768 -32768 -32768 -32768 -32768 -32768 -32768 -32768 -32768 -32768 -32768 -32768 -32768 -32768 -32768 -32768 -32768 -32768 -32768 -32768 -32768 -32768 -32768 -32768 -32768 -32768 -32768 -32768 -32768 -32768 -32768 -32768 -32768 -32768 -32768 -32768 -32768 -32768 -32768 -32768 -32768 -32768 -32768 -32768 -32768 -32768 -32768 -32768 -32768 -32768 -32768 -32768 -32768 -32768 -32768 -32768 -32768 -32768 -32768 -32768 -32768 -32768 -32768 -32768 -32768 -32768 -32768 -32768 -32768 -32768 -32768 -32768 -32768 -32768 -32768 -32768 -32768 -32768 -32768 -32768 -32768 -32768 -32768 -32768 -32768 -32768 -32768 -32768 -32768 -32768 -32768 -32768 -32768 -32768 -32768 -32768 -32768 -32768 -32768 -32768 -32768 -32768 -32768 -32768 -32768 -32768 -32768 -32768 -32768 -32768 -32768 -32768 -32768 -32768 -32768 -32768 -32768 -32768 -32768 -32768 -32768 -32768 -32768 -32768 -32768 -32768 -32768 -32768 -32768 -32768 -32768 -32768 -32768 -32768 -32768 -32768 -32768 -32768 -32768 -32768 -32768 -32768 -32768 -32768 -32768 -32768 -32768 -32768 -32768 -32768 -32768 -32768 -32768 -32768 -32768 -32768 -32768 -32768 -32768 -32768 -32768 -32768 -32768 -32768 -32768 -32768 -32768 -32768 -32768 -32768 -32768 -32768 -32768 -32768 -32768 -32768 -32768 -32768 -32768 -32768 -32768 -32768 -32768 -32768 -32768 -32768 -32768 -32768 -32768 -32768 -32768 -32768 -32768 -32768 -32768 -32768 -32768 -32768 -32768 -32768 -32768 -32768 -32768 -32768 -32768 -32768 -32768 -32768 -32768 -32768 -32768 -32768 -32768 -32768 -32768 -32768 -32768 -32768 -32768 -32768 -32768 -32768 -32768 -32768 -32768 -32768 -32768 -32768 -32768 -32768 -32768 -32768 -32768 -32768 -32768 -32768 -32768 -32768 -32768 -32768 -32768 -32768 -32768 -32768 -32768 -32768 -32768 -32768 -32768 -32768 -32768 -32768 -32768 -32768 -32768 -32768 -32768 -32768 -32768 -32768 -32768 -32768 -32768 -32768 -32768 -32768 -32768 -32768 -32768 -32768 -32768 -32768 -32768 -32768 -32768 -32768 -32768 -32768 -32768 -32768 -32768 -32768 -32768 -32768 -32768 -32768 -32768 -32768 -32768 -32768 -32768 -32768 -32768 -32768 -32768 -32768 -32768 -32768 -32768 -32768 -32768 -32768 -32768 -32768 -32768 -32768 -32768 -32768 -32768 -32768 -32768 -32768 -32768 -32768 -32768 -32768 -32768 -32768 -32768 -32768 -32768 -32768 -32768 -32768 -32768 -32768 -32768 -32768 -32768 -32768 -32768 -32768 -32768 -32768 -32768 -32768 -32768 -32768 -32768 -32768 -32768 -32768 -32768 -32768 -32768 -32768 -32768 -32768 -32768 -32768 -32768 -32768 -32768 -32768 -32768 -32768 -32768 -32768 -32768 -32768 -32768 -32768 -32768 -32768 -32768 -32768 -32768 -32768 -32768 -32768 -32768 -32768 -32768 -32768 -32768 -32768 -32768 -32768 -32768 -32768 -32768 -32768 -32768 -32768 -32768 -32768 -32768 -32768 -32768 -32768 -32768 -32768 -32768 -32768 -32768 -32768 -32768 -32768 -32768 -32768 -32768 -32768 -32768 -32768 -32768 -32768 -32768 -32768 -32768 -32768 -32768 -32768 -32768 -32768 -32768 -32768 -32768 -32768 -32768 -32768 -32768 -32768 -32768 -32768 -32768 -32768 -32768 -32768 -32768 -32768 -32768 -32768 -32768 -32768 -32768 -32768 -32768 -32768 -32768 -32768 -32768 -32768 -32768 -32768 -32768 -32768 -32768 -32768 -32768 -32768 -32768 -32768 -32768 -32768 -32768 -32768 -32768 -32768 -32768 -32768 -32768 -32768 -32768 -32768 -32768 -32768 -32768 -32768 -32768 -32768 -32768 -32768 -32768 -32768 -32768 -32768 -32768 -32768 -32768 -32768 -32768 -32768 -32768 -32768 -32768 -32768 -32768 -32768 -32768 -32768 -32768 -32768 -32768 -32768 -32768 -32768 -32768 -32768 -32768 -32768 -32768 -32768 -32768 -32768 -32768 -32768 -32768 -32768 -32768 -32768 -32768 -32768 -32768 -32768 -32768 -32768 -32768 -32768 -32768 -32768 -32768 -32768 -32768 -32768 -32768 -32768 -32768 -32768 -32768 -32768 -32768 -32768 -32768 -32768 -32768 -32768 -32768 -32768 -32768 -32768 -32768 -32768 -32768 -32768 -32768 -32768 -32768 -32768 -32768 -32768 -32768 -32768 -32768 -32768 -32768 -32768 -32768 -32768 -32768 -32768 -32768 -32768 -32768 -32768 -32768 -32768 -32768 -32768 -32768 -32768 -32768 -32768 -32768 -32768 -32768 -32768 -32768 -32768 -32768 -32768 -32768 -32768 -32768 -32768 -32768 -32768 -32768 -32768 -32768 -32768 -32768 -32768 -32768 -32768 -32768 -32768 -32768 -32768 -32768 -32768 -32768 -32768 -32768 -32768 -32768 -32768 -32768 -32768 -32768 -32768 -32768 -32768 -32768 -32768 -32768 -32768 -32768 -32768 -32768 -32768 -32768 -32768 -32768 -32768 -32768 -32768 -32768 -32768 -32768 -32768 -32768 -32768 -32768 -32768 -32768 -32768 -32768 -32768 -32768 -32768 -32768 -32768 -32768 -32768 -32768 -32768 -32768 -32768 -32768 -32768 -32768 -32768 -32768 -32768 -32768 -32768 -32768 -32768 -32768 -32768 -32768 -32768 -32768 -32768 -32768 -32768 -32768 -32768 -32768 -32768 -32768 -32768 -32768 -32768 -32768 -32768 -32768 -32768 -32768 -32768 -32768 -32768 -32768 -32768 -32768 -32768 -32768 -32768 -32768 -32768 -32768 -32768 -32768 -32768 -32768 -32768 -32768 -32768 -32768 -32768 -32768 -32768 -32768 -32768 -32768 -32768 -32768 -32768 -32768 -32768 -32768 -32768 -32768 -32768 -32768 -32768 -32768 -32768 -32768 -32768 -32768 -32768 -32768 -32768 -32768 -32768 -32768 -32768 -32768 -32768 -32768 -32768 -32768 -32768 -32768 -32768 -32768 -32768 -32768 -32768 -32768 -32768 -32768 -32768 -32768 -32768 -32768 -32768 -32768 -32768 -32768 -32768 -32768 -32768 -32768 -32768 -32768 -32768 -32768 -32768 -32768 -32768 -32768 -32768 -32768 -32768 -32768 -32768 -32768 -32768 -32768 -32768 -32768 -32768 -32768 -32768 -32768 -32768 -32768 -32768 -32768 -32768 -32768 -32768 -32768 -32768 -32768 -32768 -32768 -32768 -32768 -32768 -32768 -32768 -32768 -32768 -32768 -32768 -32768 -32768 -32768 -32768 -32768 -32768 -32768 -32768 -32768 -32768 -32768 -32768 -32768 -32768 -32768 -32768
 -32768 -32768 -32768 -32768 -32768 -32768 -32768 -32768 -32768 -32768 -32768 -32768 -32768 -32768 -32768 -32768 -32768 -32768 -32768 -32768 -32768 -32768 -32768 -32768 -32768 -32768 -32768 -32768 -32768 -32768 -32768 -32768 -32768 -32768 -32768 -32768 -32768 -32768 -32768 -32768 -32768 -32768 -32768 -32768 -32768 -32768 -32768 -32768 -32768 -32768 -32768 -32768 -32768 -32768 -32768 -32768 -32768 -32768 -32768 -32768 -32768 -32768 -32768 -32768 -32768 -32768 -32768 -32768 -32768 -32768 -32768 -32768 -32768 -32768 -32768 -32768 -32768 -32768 -32768 -32768 -32768 -32768 -32768 -32768 -32768 -32768 -32768 -32768 -32768 -32768 -32768 -32768 -32768 -32768 -32768 -32768 -32768 -32768 -32768 -32768 -32768 -32768 -32768 -32768 -32768 -32768 -32768 -32768 -32768 -32768 -32768 -32768 -32768 -32768 -32768 -32768 -32768 -32768 -32768 -32768 -32768 -32768 -32768 -32768 -32768 -32768 -32768 -32768 -32768 -32768 -32768 -32768 -32768 -32768 -32768 -32768 -32768 -32768 -32768 -32768 -32768 -32768 -32768 -32768 -32768 -32768 -32768 -32768 -32768 -32768 -32768 -32768 -32768 -32768 -32768 -32768 -32768 -32768 -32768 -32768 -32768 -32768 -32768 -32768 -32768 -32768 -32768 -32768 -32768 -32768 -32768 -32768 -32768 -32768 -32768 -32768 -32768 -32768 -32768 -32768 -32768 -32768 -32768 -32768 -32768 -32768 -32768 -32768 -32768 -32768 -32768 -32768 -32768 -32768 -32768 -32768 -32768 -32768 -32768 -32768 -32768 -32768 -32768 -32768 -32768 -32768 -32768 -32768 -32768 -32768 -32768 -32768 -32768 -32768 -32768 -32768 -32768 -32768 -32768 -32768 -32768 -32768 -32768 -32768 -32768 -32768 -32768 -32768 -32768 -32768 -32768 -32768 -32768 -32768 -32768 -32768 -32768 -32768 -32768 -32768 -32768 -32768 -32768 -32768 -32768 -32768 -32768 -32768 -32768 -32768 -32768 -32768 -32768 -32768 -32768 -32768 -32768 -32768 -32768 -32768 -32768 -32768 -32768 -32768 -32768 -32768 -32768 -32768 -32768 -32768 -32768 -32768 -32768 -32768 -32768 -32768 -32768 -32768 -32768 -32768 -32768 -32768 -32768 -32768 -32768 -32768 -32768 -32768 -32768 -32768 -32768 -32768 -32768 -32768 -32768 -32768 -32768 -32768 -32768 -32768 -32768 -32768 -32768 -32768 -32768 -32768 -32768 -32768 -32768 -32768 -32768 -32768 -32768 -32768 -32768 -32768 -32768 -32768 -32768 -32768 -32768 -32768 -32768 -32768 -32768 -32768 -32768 -32768 -32768 -32768 -32768 -32768 -32768 -32768 -32768 -32768 -32768 -32768 -32768 -32768 -32768 -32768 -32768 -32768 -32768 -32768 -32768 -32768 -32768 -32768 -32768 -32768 -32768 -32768 -32768 -32768 -32768 -32768 -32768 -32768 -32768 -32768 -32768 -32768 -32768 -32768 -32768 -32768 -32768 -32768 -32768 -32768 -32768 -32768 -32768 -32768 -32768 -32768 -32768 -32768 -32768 -32768 -32768 -32768 -32768 -32768 -32768 -32768 -32768 -32768 -32768 -32768 -32768 -32768 -32768 -32768 -32768 -32768 -32768 -32768 -32768 -32768 -32768 -32768 -32768 -32768 -32768 -32768 -32768 -32768 -32768 -32768 -32768 -32768 -32768 -32768 -32768 -32768 -32768 -32768 -32768 -32768 -32768 -32768 -32768 -32768 -32768 -32768 -32768 -32768 -32768 -32768 -32768 -32768 -32768 -32768 -32768 -32768 -32768 -32768 -32768 -32768 -32768 -32768 -32768 -32768 -32768 -32768 -32768 -32768 -32768 -32768 -32768 -32768 -32768 -32768 -32768 -32768 -32768 -32768 -32768 -32768 -32768 -32768 -32768 -32768 -32768 -32768 -32768 -32768 -32768 -32768 -32768 -32768 -32768 -32768 -32768 -32768 -32768 -32768 -32768 -32768 -32768 -32768 -32768 -32768 -32768 -32768 -32768 -32768 -32768 -32768 -32768 -32768 -32768 -32768 -32768 -32768 -32768 -32768 -32768 -32768 -32768 -32768 -32768 -32768 -32768 -32768 -32768 -32768 -32768 -32768 -32768 -32768 -32768 -32768 -32768 -32768 -32768 -32768 -32768 -32768 -32768 -32768 -32768 -32768 -32768 -32768 -32768 -32768 -32768 -32768 -32768 -32768 -32768 -32768 -32768 -32768 -32768 -32768 -32768 -32768 -32768 -32768 -32768 -32768 -32768 -32768 -32768 -32768 -32768 -32768 -32768 -32768 -32768 -32768 -32768 -32768 -32768 -32768 -32768 -32768 -32768 -32768 -32768 -32768 -32768 -32768 -32768 -32768 -32768 -32768 -32768 -32768 -32768 -32768 -32768 -32768 -32768 -32768 -32768 -32768 -32768 -32768 -32768 -32768 -32768 -32768 -32768 -32768 -32768 -32768 -32768 -32768 -32768 -32768 -32768 -32768 -32768 -32768 -32768 -32768 -32768 -32768 -32768 -32768 -32768 -32768 -32768 -32768 -32768 -32768 -32768 -32768 -32768 -32768 -32768 -32768 -32768 -32768 -32768 -32768 -32768 -32768 -32768 -32768 -32768 -32768 -32768 -32768 -32768 -32768 -32768 -32768 -32768 -32768 -32768 -32768 -32768 -32768 -32768 -32768 -32768 -32768 -32768 -32768 -32768 -32768 -32768 -32768 -32768 -32768 -32768 -32768 -32768 -32768 -32768 -32768 -32768 -32768 -32768 -32768 -32768 -32768 -32768 -32768 -32768 -32768 -32768 -32768 -32768 -32768 -32768 -32768 -32768 -32768 -32768 -32768 -32768 -32768 -32768 -32768 -32768 -32768 -32768 -32768 -32768 -32768 -32768 -32768 -32768 -32768 -32768 -32768 -32768 -32768 -32768 -32768 -32768 -32768 -32768 -32768 -32768 -32768 -32768 -32768 -32768 -32768 -32768 -32768 -32768 -32768 -32768 -32768 -32768 -32768 -32768 -32768 -32768 -32768 -32768 -32768 -32768 -32768 -32768 -32768 -32768 -32768 -32768 -32768 -32768 -32768 -32768 -32768 -32768 -32768 -32768 -32768 -32768 -32768 -32768 -32768 -32768 -32768 -32768 -32768 -32768 -32768 -32768 -32768 -32768 -32768 -32768 -32768 -32768 -32768 -32768 -32768 -32768 -32768 -32768 -32768 -32768 -32768 -32768 -32768 -32768 -32768 -32768 -32768 -32768 -32768 -32768 -32768 -32768 -32768 -32768 -32768 -32768 -32768 -32768 -32768 -32768 -32768 -32768 -32768 -32768 -32768 -32768 -32768 -32768 -32768 -32768 -32768 -32768 -32768 -32768 -32768 -32768 -32768 -32768 -32768 -32768 -32768 -32768 -32768 -32768 -32768 -32768 -32768 -32768 -32768 -32768 -32768 -32768 -32768 -32768 -32768 -32768 -32768 -32768 -32768 -32768 -32768 -32768 -32768 -32768 -32768 -32768 -32768 -32768 -32768 -32768 -32768 -32768 -32768 -32768 -32768 -32768 -32768 -32768 -32768 -32768 -32768 -32768 -32768 -32768 -32768 -32768 -32768 -32768 -32768 -32768 -32768 -32768 -32768 -32768 -32768 -32768 -32768 -32768 -32768 -32768 -32768 -32768 -32768 -32768 -32768 -32768 -32768 -32768 -32768 -32768 -32768 -32768 -32768 -32768 -32768 -32768 -32768 -32768 -32768 -32768 -32768 -32768 -32768 -32768 -32768 -32768 -32768 -32768 -32768 -32768 -32768 -32768 -32768 -32768 -32768 -32768 -32768 -32768 -32768 -32768 -32768 -32768 -32768 -32768 -32768 -32768 -32768 -32768 -32768 -32768 -32768 -32768 -32768 -32768 -32768 -32768 -32768 -32768 -32768 -32768 -32768 -32768 -32768 -32768 -32768 -32768 -32768 -32768 -32768 -32768 -32768 -32768 -32768 -32768 -32768 -32768 -32768 -32768 -32768 -32768 -32768 -32768 -32768 -32768 -32768 -32768 -32768 -32768 -32768 -32768 -32768 -32768 -32768 -32768 -32768 -32768 -32768
 -32768 -32768 -32768 -32768 -32768 -32768 -32768 -32768 -32768 -32768 -32768 -32768 -32768 -32768 -32768 -32768 -32768 -32768 -32768 -32768 -32768 -32768 -32768 -32768 -32768 -32768 -32768 -32768 -32768 -32768 -32768 -32768 -32768 -32768 -32768 -32768 -32768 -32768 -32768 -32768 -32768 -32768 -32768 -32768 -32768 -32768 -32768 -32768 -32768 -32768 -32768 -32768 -32768 -32768 -32768 -32768 -32768 -32768 -32768 -32768 -32768 -32768 -32768 -32768 -32768 -32768 -32768 -32768 -32768 -32768 -32768 -32768 -32768 -32768 -32768 -32768 -32768 -32768 -32768 -32768 -32768 -32768 -32768 -32768 -32768 -32768 -32768 -32768 -32768 -32768 -32768 -32768 -32768 -32768 -32768 -32768 -32768 -32768 -32768 -32768 -32768 -32768 -32768 -32768 -32768 -32768 -32768 -32768 -32768 -32768 -32768 -32768 -32768 -32768 -32768 -32768 -32768 -32768 -32768 -32768 -32768 -32768 -32768 -32768 -32768 -32768 -32768 -32768 -32768 -32768 -32768 -32768 -32768 -32768 -32768 -32768 -32768 -32768 -32768 -32768 -32768 -32768 -32768 -32768 -32768 -32768 -32768 -32768 -32768 -32768 -32768 -32768 -32768 -32768 -32768 -32768 -32768 -32768 -32768 -32768 -32768 -32768 -32768 -32768 -32768 -32768 -32768 -32768 -32768 -32768 -32768 -32768 -32768 -32768 -32768 -32768 -32768 -32768 -32768 -32768 -32768 -32768 -32768 -32768 -32768 -32768 -32768 -32768 -32768 -32768 -32768 -32768 -32768 -32768 -32768 -32768 -32768 -32768 -32768 -32768 -32768 -32768 -32768 -32768 -32768 -32768 -32768 -32768 -32768 -32768 -32768 -32768 -32768 -32768 -32768 -32768 -32768 -32768 -32768 -32768 -32768 -32768 -32768 -32768 -32768 -32768 -32768 -32768 -32768 -32768 -32768 -32768 -32768 -32768 -32768 -32768 -32768 -32768 -32768 -32768 -32768 -32768 -32768 -32768 -32768 -32768 -32768 -32768 -32768 -32768 -32768 -32768 -32768 -32768 -32768 -32768 -32768 -32768 -32768 -32768 -32768 -32768 -32768 -32768 -32768 -32768 -32768 -32768 -32768 -32768 -32768 -32768 -32768 -32768 -32768 -32768 -32768 -32768 -32768 -32768 -32768 -32768 -32768 -32768 -32768 -32768 -32768 -32768 -32768 -32768 -32768 -32768 -32768 -32768 -32768 -32768 -32768 -32768 -32768 -32768 -32768 -32768 -32768 -32768 -32768 -32768 -32768 -32768 -32768 -32768 -32768 -32768 -32768 -32768 -32768 -32768 -32768 -32768 -32768 -32768 -32768 -32768 -32768 -32768 -32768 -32768 -32768 -32768 -32768 -32768 -32768 -32768 -32768 -32768 -32768 -32768 -32768 -32768 -32768 -32768 -32768 -32768 -32768 -32768 -32768 -32768 -32768 -32768 -32768 -32768 -32768 -32768 -32768 -32768 -32768 -32768 -32768 -32768 -32768 -32768 -32768 -32768 -32768 -32768 -32768 -32768 -32768 -32768 -32768 -32768 -32768 -32768 -32768 -32768 -32768 -32768 -32768 -32768 -32768 -32768 -32768 -32768 -32768 -32768 -32768 -32768 -32768 -32768 -32768 -32768 -32768 -32768 -32768 -32768 -32768 -32768 -32768 -32768 -32768 -32768 -32768 -32768 -32768 -32768 -32768 -32768 -32768 -32768 -32768 -32768 -32768 -32768 -32768 -32768 -32768 -32768 -32768 -32768 -32768 -32768 -32768 -32768 -32768 -32768 -32768 -32768 -32768 -32768 -32768 -32768 -32768 -32768 -32768 -32768 -32768 -32768 -32768 -32768 -32768 -32768 -32768 -32768 -32768 -32768 -32768 -32768 -32768 -32768 -32768 -32768 -32768 -32768 -32768 -32768 -32768 -32768 -32768 -32768 -32768 -32768 -32768 -32768 -32768 -32768 -32768 -32768 -32768 -32768 -32768 -32768 -32768 -32768 -32768 -32768 -32768 -32768 -32768 -32768 -32768 -32768 -32768 -32768 -32768 -32768 -32768 -32768 -32768 -32768 -32768 -32768 -32768 -32768 -32768 -32768 -32768 -32768 -32768 -32768 -32768 -32768 -32768 -32768 -32768 -32768 -32768 -32768 -32768 -32768 -32768 -32768 -32768 -32768 -32768 -32768 -32768 -32768 -32768 -32768 -32768 -32768 -32768 -32768 -32768 -32768 -32768 -32768 -32768 -32768 -32768 -32768 -32768 -32768 -32768 -32768 -32768 -32768 -32768 -32768 -32768 -32768 -32768 -32768 -32768 -32768 -32768 -32768 -32768 -32768 -32768 -32768 -32768 -32768 -32768 -32768 -32768 -32768 -32768 -32768 -32768 -32768 -32768 -32768 -32768 -32768 -32768 -32768 -32768 -32768 -32768 -32768 -32768 -32768 -32768 -32768 -32768 -32768 -32768 -32768 -32768 -32768 -32768 -32768 -32768 -32768 -32768 -32768 -32768 -32768 -32768 -32768 -32768 -32768 -32768 -32768 -32768 -32768 -32768 -32768 -32768 -32768 -32768 -32768 -32768 -32768 -32768 -32768 -32768 -32768 -32768 -32768 -32768 -32768 -32768 -32768 -32768 -32768 -32768 -32768 -32768 -32768 -32768 -32768 -32768 -32768 -32768 -32768 -32768 -32768 -32768 -32768 -32768 -32768 -32768 -32768 -32768 -32768 -32768 -32768 -32768 -32768 -32768 -32768 -32768 -32768 -32768 -32768 -32768 -32768 -32768 -32768 -32768 -32768 -32768 -32768 -32768 -32768 -32768 -32768 -32768 -32768 -32768 -32768 -32768 -32768 -32768 -32768 -32768 -32768 -32768 -32768 -32768 -32768 -32768 -32768 -32768 -32768 -32768 -32768 -32768 -32768 -32768 -32768 -32768 -32768 -32768 -32768 -32768 -32768 -32768 -32768 -32768 -32768 -32768 -32768 -32768 -32768 -32768 -32768 -32768 -32768 -32768 -32768 -32768 -32768 -32768 -32768 -32768 -32768 -32768 -32768 -32768 -32768 -32768 -32768 -32768 -32768 -32768 -32768 -32768 -32768 -32768 -32768 -32768 -32768 -32768 -32768 -32768 -32768 -32768 -32768 -32768 -32768 -32768 -32768 -32768 -32768 -32768 -32768 -32768 -32768 -32768 -32768 -32768 -32768 -32768 -32768 -32768 -32768 -32768 -32768 -32768 -32768 -32768 -32768 -32768 -32768 -32768 -32768 -32768 -32768 -32768 -32768 -32768 -32768 -32768 -32768 -32768 -32768 -32768 -32768 -32768 -32768 -32768 -32768 -32768 -32768 -32768 -32768 -32768 -32768 -32768 -32768 -32768 -32768 -32768 -32768 -32768 -32768 -32768 -32768 -32768 -32768 -32768 -32768 -32768 -32768 -32768 -32768 -32768 -32768 -32768 -32768 -32768 -32768 -32768 -32768 -32768 -32768 -32768 -32768 -32768 -32768 -32768 -32768 -32768 -32768 -32768 -32768 -32768 -32768 -32768 -32768 -32768 -32768 -32768 -32768 -32768 -32768 -32768 -32768 -32768 -32768 -32768 -32768 -32768 -32768 -32768 -32768 -32768 -32768 -32768 -32768 -32768 -32768 -32768 -32768 -32768 -32768 -32768 -32768 -32768 -32768 -32768 -32768 -32768 -32768 -32768 -32768 -32768 -32768 -32768 -32768 -32768 -32768 -32768 -32768 -32768 -32768 -32768 -32768 -32768 -32768 -32768 -32768 -32768 -32768 -32768 -32768 -32768 -32768 -32768 -32768 -32768 -32768 -32768 -32768 -32768 -32768 -32768 -32768 -32768 -32768 -32768 -32768 -32768 -32768 -32768 -32768 -32768 -32768 -32768 -32768 -32768 -32768 -32768 -32768 -32768 -32768 -32768 -32768 -32768 -32768 -32768 -32768 -32768 -32768 -32768 -32768 -32768 -32768 -32768 -32768 -32768 -32768 -32768 -32768 -32768 -32768 -32768 -32768 -32768 -32768 -32768 -32768 -32768 -32768 -32768 -32768 -32768 -32768 -32768 -32768 -32768 -32768 -32768 -32768 -32768 -32768 -32768 -32768 -32768 -32768 -32768 -32768 -32768 -32768 -32768 -32768 -32768 -32768
 -32768 -32768 -32768 -32768 -32768 -32768 -32768 -32768 -32768 -32768 -32768 -32768 -32768 -32768 -32768 -32768 -32768 -32768 -32768 -32768 -32768 -32768 -32768 -32768 -32768 -32768 -32768 -32768 -32768 -32768 -32768 -32768 -32768 -32768 -32768 -32768 -32768 -32768 -32768 -32768 -32768 -32768 -32768 -32768 -32768 -32768 -32768 -32768 -32768 -32768 -32768 -32768 -32768 -32768 -32768 -32768 -32768 -32768 -32768 -32768 -32768 -32768 -32768 -32768 -32768 -32768 -32768 -32768 -32768 -32768 -32768 -32768 -32768 -32768 -32768 -32768 -32768 -32768 -32768 -32768 -32768 -32768 -32768 -32768 -32768 -32768 -32768 -32768 -32768 -32768 -32768 -32768 -32768 -32768 -32768 -32768 -32768 -32768 -32768 -32768 -32768 -32768 -32768 -32768 -32768 -32768 -32768 -32768 -32768 -32768 -32768 -32768 -32768 -32768 -32768 -32768 -32768 -32768 -32768 -32768 -32768 -32768 -32768 -32768 -32768 -32768 -32768 -32768 -32768 -32768 -32768 -32768 -32768 -32768 -32768 -32768 -32768 -32768 -32768 -32768 -32768 -32768 -32768 -32768 -32768 -32768 -32768 -32768 -32768 -32768 -32768 -32768 -32768 -32768 -32768 -32768 -32768 -32768 -32768 -32768 -32768 -32768 -32768 -32768 -32768 -32768 -32768 -32768 -32768 -32768 -32768 -32768 -32768 -32768 -32768 -32768 -32768 -32768 -32768 -32768 -32768 -32768 -32768 -32768 -32768 -32768 -32768 -32768 -32768 -32768 -32768 -32768 -32768 -32768 -32768 -32768 -32768 -32768 -32768 -32768 -32768 -32768 -32768 -32768 -32768 -32768 -32768 -32768 -32768 -32768 -32768 -32768 -32768 -32768 -32768 -32768 -32768 -32768 -32768 -32768 -32768 -32768 -32768 -32768 -32768 -32768 -32768 -32768 -32768 -32768 -32768 -32768 -32768 -32768 -32768 -32768 -32768 -32768 -32768 -32768 -32768 -32768 -32768 -32768 -32768 -32768 -32768 -32768 -32768 -32768 -32768 -32768 -32768 -32768 -32768 -32768 -32768 -32768 -32768 -32768 -32768 -32768 -32768 -32768 -32768 -32768 -32768 -32768 -32768 -32768 -32768 -32768 -32768 -32768 -32768 -32768 -32768 -32768 -32768 -32768 -32768 -32768 -32768 -32768 -32768 -32768 -32768 -32768 -32768 -32768 -32768 -32768 -32768 -32768 -32768 -32768 -32768 -32768 -32768 -32768 -32768 -32768 -32768 -32768 -32768 -32768 -32768 -32768 -32768 -32768 -32768 -32768 -32768 -32768 -32768 -32768 -32768 -32768 -32768 -32768 -32768 -32768 -32768 -32768 -32768 -32768 -32768 -32768 -32768 -32768 -32768 -32768 -4890.95 -4871.95 -4886.30 -32768 -32768 -32768 -32768 -32768 -32768 -32768 -32768 -32768 -32768 -32768 -32768 -32768 -32768 -32768 -32768 -32768 -32768 -32768 -32768 -32768 -32768 -32768 -32768 -32768 -32768 -32768 -32768 -32768 -32768 -32768 -32768 -32768 -32768 -32768 -32768 -32768 -32768 -32768 -32768 -32768 -32768 -32768 -32768 -32768 -32768 -32768 -32768 -32768 -32768 -32768 -32768 -32768 -32768 -32768 -32768 -32768 -32768 -32768 -32768 -32768 -32768 -32768 -32768 -32768 -32768 -32768 -32768 -32768 -32768 -32768 -32768 -32768 -32768 -32768 -32768 -32768 -32768 -32768 -32768 -32768 -32768 -32768 -32768 -32768 -32768 -32768 -32768 -32768 -32768 -32768 -32768 -32768 -32768 -32768 -32768 -32768 -32768 -32768 -32768 -32768 -32768 -32768 -32768 -32768 -32768 -32768 -32768 -32768 -32768 -32768 -32768 -32768 -32768 -32768 -32768 -32768 -32768 -32768 -32768 -32768 -32768 -32768 -32768 -32768 -32768 -32768 -32768 -32768 -32768 -32768 -32768 -32768 -32768 -32768 -32768 -32768 -32768 -32768 -32768 -32768 -32768 -32768 -32768 -32768 -32768 -32768 -32768 -32768 -32768 -32768 -32768 -32768 -32768 -32768 -32768 -32768 -32768 -32768 -32768 -32768 -32768 -32768 -32768 -32768 -32768 -32768 -32768 -32768 -32768 -32768 -32768 -32768 -32768 -32768 -32768 -32768 -32768 -32768 -32768 -32768 -32768 -32768 -32768 -32768 -32768 -32768 -32768 -32768 -32768 -32768 -32768 -32768 -32768 -32768 -32768 -32768 -32768 -32768 -32768 -32768 -32768 -32768 -32768 -32768 -32768 -32768 -32768 -32768 -32768 -32768 -32768 -32768 -32768 -32768 -32768 -32768 -32768 -32768 -32768 -32768 -32768 -32768 -32768 -32768 -32768 -32768 -32768 -32768 -32768 -32768 -32768 -32768 -32768 -32768 -32768 -32768 -32768 -32768 -32768 -32768 -32768 -32768 -32768 -32768 -32768 -32768 -32768 -32768 -32768 -32768 -32768 -32768 -32768 -32768 -32768 -32768 -32768 -32768 -32768 -32768 -32768 -32768 -32768 -32768 -32768 -32768 -32768 -32768 -32768 -32768 -32768 -32768 -32768 -32768 -32768 -32768 -32768 -32768 -32768 -32768 -32768 -32768 -32768 -32768 -32768 -32768 -32768 -32768 -32768 -32768 -32768 -32768 -32768 -32768 -32768 -32768 -32768 -32768 -32768 -32768 -32768 -32768 -32768 -32768 -32768 -32768 -32768 -32768 -32768 -32768 -32768 -32768 -32768 -32768 -32768 -32768 -32768 -32768 -32768 -32768 -32768 -32768 -32768 -32768 -32768 -32768 -32768 -32768 -32768 -32768 -32768 -32768 -32768 -32768 -32768 -32768 -32768 -32768 -32768 -32768 -32768 -32768 -32768 -32768 -32768 -32768 -32768 -32768 -32768 -32768 -32768 -32768 -32768 -32768 -32768 -32768 -32768 -32768 -32768 -32768 -32768 -32768 -32768 -32768 -32768 -32768 -32768 -32768 -32768 -32768 -32768 -32768 -32768 -32768 -32768 -32768 -32768 -32768 -32768 -32768 -32768 -32768 -32768 -32768 -32768 -32768 -32768 -32768 -32768 -32768 -32768 -32768 -32768 -32768 -32768 -32768 -32768 -32768 -32768 -32768 -32768 -32768 -32768 -32768 -32768 -32768 -32768 -32768 -32768 -32768 -32768 -32768 -32768 -32768 -32768 -32768 -32768 -32768 -32768 -32768 -32768 -32768 -32768 -32768 -32768 -32768 -32768 -32768 -32768 -32768 -32768 -32768 -32768 -32768 -32768 -32768 -32768 -32768 -32768 -32768 -32768 -32768 -32768 -32768 -32768 -32768 -32768 -32768 -32768 -32768 -32768 -32768 -32768 -32768 -32768 -32768 -32768 -32768 -32768 -32768 -32768 -32768 -32768 -32768 -32768 -32768 -32768 -32768 -32768 -32768 -32768 -32768 -32768 -32768 -32768 -32768 -32768 -32768 -32768 -32768 -32768 -32768 -32768 -32768 -32768 -32768 -32768 -32768 -32768 -32768 -32768 -32768 -32768 -32768 -32768 -32768 -32768 -32768 -32768 -32768 -32768 -32768 -32768 -32768 -32768 -32768 -32768 -32768 -32768 -32768 -32768 -32768 -32768 -32768 -32768 -32768 -32768 -32768 -32768 -32768 -32768 -32768 -32768 -32768 -32768 -32768 -32768 -32768 -32768 -32768 -32768 -32768 -32768 -32768 -32768 -32768 -32768 -32768 -32768 -32768 -32768 -32768 -32768 -32768 -32768 -32768 -32768 -32768 -32768 -32768 -32768 -32768 -32768 -32768 -32768 -32768 -32768 -32768 -32768 -32768 -32768 -32768 -32768 -32768 -32768 -32768 -32768 -32768 -32768 -32768 -32768 -32768 -32768 -32768 -32768 -32768 -32768 -32768 -32768 -32768 -32768 -32768 -32768 -32768 -32768 -32768 -32768 -32768 -32768 -32768 -32768 -32768 -32768 -32768 -32768 -32768 -32768 -32768 -32768 -32768 -32768 -32768 -32768 -32768 -32768 -32768 -32768 -32768 -32768 -32768 -32768 -32768 -32768 -32768 -32768 -32768 -32768 -32768 -32768 -32768 -32768 -32768 -32768 -32768
 -32768 -32768 -32768 -32768 -32768 -32768 -32768 -32768 -32768 -32768 -32768 -32768 -32768 -32768 -32768 -32768 -32768 -32768 -32768 -32768 -32768 -32768 -32768 -32768 -32768 -32768 -32768 -32768 -32768 -32768 -32768 -32768 -32768 -32768 -32768 -32768 -32768 -32768 -32768 -32768 -32768 -32768 -32768 -32768 -32768 -32768 -32768 -32768 -32768 -32768 -32768 -32768 -32768 -32768 -32768 -32768 -32768 -32768 -32768 -32768 -32768 -32768 -32768 -32768 -32768 -32768 -32768 -32768 -32768 -32768 -32768 -32768 -32768 -32768 -32768 -32768 -32768 -32768 -32768 -32768 -32768 -32768 -32768 -32768 -32768 -32768 -32768 -32768 -32768 -32768 -32768 -32768 -32768 -32768 -32768 -32768 -32768 -32768 -32768 -32768 -32768 -32768 -32768 -32768 -32768 -32768 -32768 -32768 -32768 -32768 -32768 -32768 -32768 -32768 -32768 -32768 -32768 -32768 -32768 -32768 -32768 -32768 -32768 -32768 -32768 -32768 -32768 -32768 -32768 -32768 -32768 -32768 -32768 -32768 -32768 -32768 -32768 -32768 -32768 -32768 -32768 -32768 -32768 -32768 -32768 -32768 -32768 -32768 -32768 -32768 -32768 -32768 -32768 -32768 -32768 -32768 -32768 -32768 -32768 -32768 -32768 -32768 -32768 -32768 -32768 -32768 -32768 -32768 -32768 -32768 -32768 -32768 -32768 -32768 -32768 -32768 -32768 -32768 -32768 -32768 -32768 -32768 -32768 -32768 -32768 -32768 -32768 -32768 -32768 -32768 -32768 -32768 -32768 -32768 -32768 -32768 -32768 -32768 -32768 -32768 -32768 -32768 -32768 -32768 -32768 -32768 -32768 -32768 -32768 -32768 -32768 -32768 -32768 -32768 -32768 -32768 -32768 -32768 -32768 -32768 -32768 -32768 -32768 -32768 -32768 -32768 -32768 -32768 -32768 -32768 -32768 -32768 -32768 -32768 -32768 -32768 -32768 -32768 -32768 -32768 -32768 -32768 -32768 -32768 -32768 -32768 -32768 -32768 -32768 -32768 -32768 -32768 -32768 -32768 -32768 -32768 -32768 -32768 -32768 -32768 -32768 -32768 -32768 -32768 -32768 -32768 -32768 -32768 -32768 -32768 -32768 -32768 -32768 -32768 -32768 -32768 -32768 -32768 -32768 -32768 -32768 -32768 -32768 -32768 -32768 -32768 -32768 -32768 -32768 -32768 -32768 -32768 -32768 -32768 -32768 -32768 -32768 -32768 -32768 -32768 -32768 -32768 -32768 -32768 -32768 -32768 -32768 -32768 -32768 -32768 -32768 -32768 -32768 -32768 -32768 -32768 -32768 -32768 -32768 -32768 -32768 -32768 -32768 -32768 -32768 -32768 -32768 -32768 -4876.20 -4885.45 -4897.09 -4887.36 -4883.19 -4887.29 -4896.51 -32768 -32768 -32768 -32768 -32768 -32768 -32768 -32768 -32768 -32768 -32768 -32768 -32768 -32768 -32768 -32768 -32768 -32768 -32768 -32768 -32768 -32768 -32768 -32768 -32768 -32768 -32768 -32768 -32768 -32768 -32768 -32768 -32768 -32768 -32768 -32768 -32768 -32768 -32768 -32768 -32768 -32768 -32768 -32768 -32768 -32768 -32768 -32768 -32768 -32768 -32768 -32768 -32768 -32768 -32768 -32768 -32768 -32768 -32768 -32768 -32768 -32768 -32768 -32768 -32768 -32768 -32768 -32768 -32768 -32768 -32768 -32768 -32768 -32768 -32768 -32768 -32768 -32768 -32768 -32768 -32768 -32768 -32768 -32768 -32768 -32768 -32768 -32768 -32768 -32768 -32768 -32768 -32768 -32768 -32768 -32768 -32768 -32768 -32768 -32768 -32768 -32768 -32768 -32768 -32768 -32768 -32768 -32768 -32768 -32768 -32768 -32768 -32768 -32768 -32768 -32768 -32768 -32768 -32768 -32768 -32768 -32768 -32768 -32768 -32768 -32768 -32768 -32768 -32768 -32768 -32768 -32768 -32768 -32768 -32768 -32768 -32768 -32768 -32768 -32768 -32768 -32768 -32768 -32768 -32768 -32768 -32768 -32768 -32768 -32768 -32768 -32768 -32768 -32768 -32768 -32768 -32768 -32768 -32768 -32768 -32768 -32768 -32768 -32768 -32768 -32768 -32768 -32768 -32768 -32768 -32768 -32768 -32768 -32768 -32768 -32768 -32768 -32768 -32768 -32768 -32768 -32768 -32768 -32768 -32768 -32768 -32768 -32768 -32768 -32768 -32768 -32768 -32768 -32768 -32768 -32768 -32768 -32768 -32768 -32768 -32768 -32768 -32768 -32768 -32768 -32768 -32768 -32768 -32768 -32768 -32768 -32768 -32768 -32768 -32768 -32768 -32768 -32768 -32768 -32768 -32768 -32768 -32768 -32768 -32768 -32768 -32768 -32768 -32768 -32768 -32768 -32768 -32768 -32768 -32768 -32768 -32768 -32768 -32768 -32768 -32768 -32768 -32768 -32768 -32768 -32768 -32768 -32768 -32768 -32768 -32768 -32768 -32768 -32768 -32768 -32768 -32768 -32768 -32768 -32768 -32768 -32768 -32768 -32768 -32768 -32768 -32768 -32768 -32768 -32768 -32768 -32768 -32768 -32768 -32768 -32768 -32768 -32768 -32768 -32768 -32768 -32768 -32768 -32768 -32768 -32768 -32768 -32768 -32768 -32768 -32768 -32768 -32768 -32768 -32768 -32768 -32768 -32768 -32768 -32768 -32768 -32768 -32768 -32768 -32768 -32768 -32768 -32768 -32768 -32768 -32768 -32768 -32768 -32768 -32768 -32768 -32768 -32768 -32768 -32768 -32768 -32768 -32768 -32768 -32768 -32768 -32768 -32768 -32768 -32768 -32768 -32768 -32768 -32768 -32768 -32768 -32768 -32768 -32768 -32768 -32768 -32768 -32768 -32768 -32768 -32768 -32768 -32768 -32768 -32768 -32768 -32768 -32768 -32768 -32768 -32768 -32768 -32768 -32768 -32768 -32768 -32768 -32768 -32768 -32768 -32768 -32768 -32768 -32768 -32768 -32768 -32768 -32768 -32768 -32768 -32768 -32768 -32768 -32768 -32768 -32768 -32768 -32768 -32768 -32768 -32768 -32768 -32768 -32768 -32768 -32768 -32768 -32768 -32768 -32768 -32768 -32768 -32768 -32768 -32768 -32768 -32768 -32768 -32768 -32768 -32768 -32768 -32768 -32768 -32768 -32768 -32768 -32768 -32768 -32768 -32768 -32768 -32768 -32768 -32768 -32768 -32768 -32768 -32768 -32768 -32768 -32768 -32768 -32768 -32768 -32768 -32768 -32768 -32768 -32768 -32768 -32768 -32768 -32768 -32768 -32768 -32768 -32768 -32768 -32768 -32768 -32768 -32768 -32768 -32768 -32768 -32768 -32768 -32768 -32768 -32768 -32768 -32768 -32768 -32768 -32768 -32768 -32768 -32768 -32768 -32768 -32768 -32768 -32768 -32768 -32768 -32768 -32768 -32768 -32768 -32768 -32768 -32768 -32768 -32768 -32768 -32768 -32768 -32768 -32768 -32768 -32768 -32768 -32768 -32768 -32768 -32768 -32768 -32768 -32768 -32768 -32768 -32768 -32768 -32768 -32768 -32768 -32768 -32768 -32768 -32768 -32768 -32768 -32768 -32768 -32768 -32768 -32768 -32768 -32768 -32768 -32768 -32768 -32768 -32768 -32768 -32768 -32768 -32768 -32768 -32768 -32768 -32768 -32768 -32768 -32768 -32768 -32768 -32768 -32768 -32768 -32768 -32768 -32768 -32768 -32768 -32768 -32768 -32768 -32768 -32768 -32768 -32768 -32768 -32768 -32768 -32768 -32768 -32768 -32768 -32768 -32768 -32768 -32768 -32768 -32768 -32768 -32768 -32768 -32768 -32768 -32768 -32768 -32768 -32768 -32768 -32768 -32768 -32768 -32768 -32768 -32768 -32768 -32768 -32768 -32768 -32768 -32768 -32768 -32768 -32768 -32768 -32768 -32768 -32768 -32768 -32768 -32768 -32768 -32768 -32768 -32768 -32768 -32768 -32768 -32768 -32768 -32768 -32768 -32768 -32768 -32768 -32768 -32768 -32768 -32768 -32768 -32768 -32768 -32768 -32768 -32768 -32768 -32768 -32768 -32768 -32768 -32768 -32768 -32768
 -32768 -32768 -32768 -32768 -32768 -32768 -32768 -32768 -32768 -32768 -32768 -32768 -32768 -32768 -32768 -32768 -32768 -32768 -32768 -32768 -32768 -32768 -32768 -32768 -32768 -32768 -32768 -32768 -32768 -32768 -32768 -32768 -32768 -32768 -32768 -32768 -32768 -32768 -32768 -32768 -32768 -32768 -32768 -32768 -32768 -32768 -32768 -32768 -32768 -32768 -32768 -32768 -32768 -32768 -32768 -32768 -32768 -32768 -32768 -32768 -32768 -32768 -32768 -32768 -32768 -32768 -32768 -32768 -32768 -32768 -32768 -32768 -32768 -32768 -32768 -32768 -32768 -32768 -32768 -32768 -32768 -32768 -32768 -32768 -32768 -32768 -32768 -32768 -32768 -32768 -32768 -32768 -32768 -32768 -32768 -32768 -32768 -32768 -32768 -32768 -32768 -32768 -32768 -32768 -32768 -32768 -32768 -32768 -32768 -32768 -32768 -32768 -32768 -32768 -32768 -32768 -32768 -32768 -32768 -32768 -32768 -32768 -32768 -32768 -32768 -32768 -32768 -32768 -32768 -32768 -32768 -32768 -32768 -32768 -32768 -32768 -32768 -32768 -32768 -32768 -32768 -32768 -32768 -32768 -32768 -32768 -32768 -32768 -32768 -32768 -32768 -32768 -32768 -32768 -32768 -32768 -32768 -32768 -32768 -32768 -32768 -32768 -32768 -32768 -32768 -32768 -32768 -32768 -32768 -32768 -32768 -32768 -32768 -32768 -32768 -32768 -32768 -32768 -32768 -32768 -32768 -32768 -32768 -32768 -32768 -32768 -32768 -32768 -32768 -32768 -32768 -32768 -32768 -32768 -32768 -32768 -32768 -32768 -32768 -32768 -32768 -32768 -32768 -32768 -32768 -32768 -32768 -32768 -32768 -32768 -32768 -32768 -32768 -32768 -32768 -32768 -32768 -32768 -32768 -32768 -32768 -32768 -32768 -32768 -32768 -32768 -32768 -32768 -32768 -32768 -32768 -32768 -32768 -32768 -32768 -32768 -32768 -32768 -32768 -32768 -32768 -32768 -32768 -32768 -32768 -32768 -32768 -32768 -32768 -32768 -32768 -32768 -32768 -32768 -32768 -32768 -32768 -32768 -32768 -32768 -32768 -32768 -32768 -32768 -32768 -32768 -32768 -32768 -32768 -32768 -32768 -32768 -32768 -32768 -32768 -32768 -32768 -32768 -32768 -32768 -32768 -32768 -32768 -32768 -32768 -32768 -32768 -32768 -32768 -32768 -32768 -32768 -32768 -32768 -32768 -32768 -32768 -32768 -32768 -32768 -32768 -32768 -32768 -32768 -32768 -32768 -32768 -32768 -32768 -32768 -32768 -32768 -32768 -32768 -32768 -32768 -32768 -32768 -32768 -32768 -32768 -32768 -32768 -32768 -32768 -4874.20 -4879.95 -4885.07 -4890.69 -4874.69 -4858.89 -4888.63 -4887.80 -4894.94 -4906.72 -4903.91 -32768 -32768 -32768 -32768 -32768 -32768 -32768 -32768 -32768 -32768 -32768 -32768 -32768 -32768 -32768 -32768 -32768 -32768 -32768 -32768 -32768 -32768 -32768 -32768 -32768 -32768 -32768 -32768 -32768 -32768 -32768 -32768 -32768 -32768 -32768 -32768 -32768 -32768 -32768 -32768 -32768 -32768 -32768 -32768 -32768 -32768 -32768 -32768 -32768 -32768 -32768 -32768 -32768 -32768 -32768 -32768 -32768 -32768 -32768 -32768 -32768 -32768 -32768 -32768 -32768 -32768 -32768 -32768 -32768 -32768 -32768 -32768 -32768 -32768 -32768 -32768 -32768 -32768 -32768 -32768 -32768 -32768 -32768 -32768 -32768 -32768 -32768 -32768 -32768 -32768 -32768 -32768 -32768 -32768 -32768 -32768 -32768 -32768 -32768 -32768 -32768 -32768 -32768 -32768 -32768 -32768 -32768 -32768 -32768 -32768 -32768 -32768 -32768 -32768 -32768 -32768 -32768 -32768 -32768 -32768 -32768 -32768 -32768 -32768 -32768 -32768 -32768 -32768 -32768 -32768 -32768 -32768 -32768 -32768 -32768 -32768 -32768 -32768 -32768 -32768 -32768 -32768 -32768 -32768 -32768 -32768 -32768 -32768 -32768 -32768 -32768 -32768 -32768 -32768 -32768 -32768 -32768 -32768 -32768 -32768 -32768 -32768 -32768 -32768 -32768 -32768 -32768 -32768 -32768 -32768 -32768 -32768 -32768 -32768 -32768 -32768 -32768 -32768 -32768 -32768 -32768 -32768 -32768 -32768 -32768 -32768 -32768 -32768 -32768 -32768 -32768 -32768 -32768 -32768 -32768 -32768 -32768 -32768 -32768 -32768 -32768 -32768 -32768 -32768 -32768 -32768 -32768 -32768 -32768 -32768 -32768 -32768 -32768 -32768 -32768 -32768 -32768 -32768 -32768 -32768 -32768 -32768 -32768 -32768 -32768 -32768 -32768 -32768 -32768 -32768 -32768 -32768 -32768 -32768 -32768 -32768 -32768 -32768 -32768 -32768 -32768 -32768 -32768 -32768 -32768 -32768 -32768 -32768 -32768 -32768 -32768 -32768 -32768 -32768 -32768 -32768 -32768 -32768 -32768 -32768 -32768 -32768 -32768 -32768 -32768 -32768 -32768 -32768 -32768 -32768 -32768 -32768 -32768 -32768 -32768 -32768 -32768 -32768 -32768 -32768 -32768 -32768 -32768 -32768 -32768 -32768 -32768 -32768 -32768 -32768 -32768 -32768 -32768 -32768 -32768 -32768 -32768 -32768 -32768 -32768 -32768 -32768 -32768 -32768 -32768 -32768 -32768 -32768 -32768 -32768 -32768 -32768 -32768 -32768 -32768 -32768 -32768 -32768 -32768 -32768 -32768 -32768 -32768 -32768 -32768 -32768 -32768 -32768 -32768 -32768 -32768 -32768 -32768 -32768 -32768 -32768 -32768 -32768 -32768 -32768 -32768 -32768 -32768 -32768 -32768 -32768 -32768 -32768 -32768 -32768 -32768 -32768 -32768 -32768 -32768 -32768 -32768 -32768 -32768 -32768 -32768 -32768 -32768 -32768 -32768 -32768 -32768 -32768 -32768 -32768 -32768 -32768 -32768 -32768 -32768 -32768 -32768 -32768 -32768 -32768 -32768 -32768 -32768 -32768 -32768 -32768 -32768 -32768 -32768 -32768 -32768 -32768 -32768 -32768 -32768 -32768 -32768 -32768 -32768 -32768 -32768 -32768 -32768 -32768 -32768 -32768 -32768 -32768 -32768 -32768 -32768 -32768 -32768 -32768 -32768 -32768 -32768 -32768 -32768 -32768 -32768 -32768 -32768 -32768 -32768 -32768 -32768 -32768 -32768 -32768 -32768 -32768 -32768 -32768 -32768 -32768 -32768 -32768 -32768 -32768 -32768 -32768 -32768 -32768 -32768 -32768 -32768 -32768 -32768 -32768 -32768 -32768 -32768 -32768 -32768 -32768 -32768 -32768 -32768 -32768 -32768 -32768 -32768 -32768 -32768 -32768 -32768 -32768 -32768 -32768 -32768 -32768 -32768 -32768 -32768 -32768 -32768 -32768 -32768 -32768 -32768 -32768 -32768 -32768 -32768 -32768 -32768 -32768 -32768 -32768 -32768 -32768 -32768 -32768 -32768 -32768 -32768 -32768 -32768 -32768 -32768 -32768 -32768 -32768 -32768 -32768 -32768 -32768 -32768 -32768 -32768 -32768 -32768 -32768 -32768 -32768 -32768 -32768 -32768 -32768 -32768 -32768 -32768 -32768 -32768 -32768 -32768 -32768 -32768 -32768 -32768 -32768 -32768 -32768 -32768 -32768 -32768 -32768 -32768 -32768 -32768 -32768 -32768 -32768 -32768 -32768 -32768 -32768 -32768 -32768 -32768 -32768 -32768 -32768 -32768 -32768 -32768 -32768 -32768 -32768 -32768 -32768 -32768 -32768 -32768 -32768 -32768 -32768 -32768 -32768 -32768 -32768 -32768 -32768 -32768 -32768 -32768 -32768 -32768 -32768 -32768 -32768 -32768 -32768 -32768 -32768 -32768 -32768 -32768 -32768 -32768 -32768 -32768 -32768 -32768 -32768 -32768 -32768 -32768 -32768 -32768 -32768 -32768 -32768 -32768 -32768 -32768 -32768 -32768 -32768 -32768 -32768 -32768 -32768 -32768 -32768 -32768 -32768 -32768 -32768 -32768 -32768 -32768 -32768
 -32768 -32768 -32768 -32768 -32768 -32768 -32768 -32768 -32768 -32768 -32768 -32768 -32768 -32768 -32768 -32768 -32768 -32768 -32768 -32768 -32768 -32768 -32768 -32768 -32768 -32768 -32768 -32768 -32768 -32768 -32768 -32768 -32768 -32768 -32768 -32768 -32768 -32768 -32768 -32768 -32768 -32768 -32768 -32768 -32768 -32768 -32768 -32768 -32768 -32768 -32768 -32768 -32768 -32768 -32768 -32768 -32768 -32768 -32768 -32768 -32768 -32768 -32768 -32768 -32768 -32768 -32768 -32768 -32768 -32768 -32768 -32768 -32768 -32768 -32768 -32768 -32768 -32768 -32768 -32768 -32768 -32768 -32768 -32768 -32768 -32768 -32768 -32768 -32768 -32768 -32768 -32768 -32768 -32768 -32768 -32768 -32768 -32768 -32768 -32768 -32768 -32768 -32768 -32768 -32768 -32768 -32768 -32768 -32768 -32768 -32768 -32768 -32768 -32768 -32768 -32768 -32768 -32768 -32768 -32768 -32768 -32768 -32768 -32768 -32768 -32768 -32768 -32768 -32768 -32768 -32768 -32768 -32768 -32768 -32768 -32768 -32768 -32768 -32768 -32768 -32768 -32768 -32768 -32768 -32768 -32768 -32768 -32768 -32768 -32768 -32768 -32768 -32768 -32768 -32768 -32768 -32768 -32768 -32768 -32768 -32768 -32768 -32768 -32768 -32768 -32768 -32768 -32768 -32768 -32768 -32768 -32768 -32768 -32768 -32768 -32768 -32768 -32768 -32768 -32768 -32768 -32768 -32768 -32768 -32768 -32768 -32768 -32768 -32768 -32768 -32768 -32768 -32768 -32768 -32768 -32768 -32768 -32768 -32768 -32768 -32768 -32768 -32768 -32768 -32768 -32768 -32768 -32768 -32768 -32768 -32768 -32768 -32768 -32768 -32768 -32768 -32768 -32768 -32768 -32768 -32768 -32768 -32768 -32768 -32768 -32768 -32768 -32768 -32768 -32768 -32768 -32768 -32768 -32768 -32768 -32768 -32768 -32768 -32768 -32768 -32768 -32768 -32768 -32768 -32768 -32768 -32768 -32768 -32768 -32768 -32768 -32768 -32768 -32768 -32768 -32768 -32768 -32768 -32768 -32768 -32768 -32768 -32768 -32768 -32768 -32768 -32768 -32768 -32768 -32768 -32768 -32768 -32768 -32768 -32768 -32768 -32768 -32768 -32768 -32768 -32768 -32768 -32768 -32768 -32768 -32768 -32768 -32768 -32768 -32768 -32768 -32768 -32768 -32768 -32768 -32768 -32768 -32768 -32768 -32768 -32768 -32768 -32768 -32768 -32768 -32768 -32768 -32768 -32768 -32768 -32768 -32768 -32768 -32768 -32768 -32768 -32768 -32768 -32768 -32768 -32768 -32768 -4869.20 -4879.80 -4882.46 -4890.13 -4892.89 -4893.99 -4890.80 -4876.80 -4883.91 -4889.91 -4892.41 -4894.91 -4896.92 -4874.17 -32768 -32768 -32768 -32768 -32768 -32768 -32768 -32768 -32768 -32768 -32768 -32768 -32768 -32768 -32768 -32768 -32768 -32768 -32768 -32768 -32768 -32768 -32768 -32768 -32768 -32768 -32768 -32768 -32768 -32768 -32768 -32768 -32768 -32768 -32768 -32768 -32768 -32768 -32768 -32768 -32768 -32768 -32768 -32768 -32768 -32768 -32768 -32768 -32768 -32768 -32768 -32768 -32768 -32768 -32768 -32768 -32768 -32768 -32768 -32768 -32768 -32768 -32768 -32768 -32768 -32768 -32768 -32768 -32768 -32768 -32768 -32768 -32768 -32768 -32768 -32768 -32768 -32768 -32768 -32768 -32768 -32768 -32768 -32768 -32768 -32768 -32768 -32768 -32768 -32768 -32768 -32768 -32768 -32768 -32768 -32768 -32768 -32768 -32768 -32768 -32768 -32768 -32768 -32768 -32768 -32768 -32768 -32768 -32768 -32768 -32768 -32768 -32768 -32768 -32768 -32768 -32768 -32768 -32768 -32768 -32768 -32768 -32768 -32768 -32768 -32768 -32768 -32768 -32768 -32768 -32768 -32768 -32768 -32768 -32768 -32768 -32768 -32768 -32768 -32768 -32768 -32768 -32768 -32768 -32768 -32768 -32768 -32768 -32768 -32768 -32768 -32768 -32768 -32768 -32768 -32768 -32768 -32768 -32768 -32768 -32768 -32768 -32768 -32768 -32768 -32768 -32768 -32768 -32768 -32768 -32768 -32768 -32768 -32768 -32768 -32768 -32768 -32768 -32768 -32768 -32768 -32768 -32768 -32768 -32768 -32768 -32768 -32768 -32768 -32768 -32768 -32768 -32768 -32768 -32768 -32768 -32768 -32768 -32768 -32768 -32768 -32768 -32768 -32768 -32768 -32768 -32768 -32768 -32768 -32768 -32768 -32768 -32768 -32768 -32768 -32768 -32768 -32768 -32768 -32768 -32768 -32768 -32768 -32768 -32768 -32768 -32768 -32768 -32768 -32768 -32768 -32768 -32768 -32768 -32768 -32768 -32768 -32768 -32768 -32768 -32768 -32768 -32768 -32768 -32768 -32768 -32768 -32768 -32768 -32768 -32768 -32768 -32768 -32768 -32768 -32768 -32768 -32768 -32768 -32768 -32768 -32768 -32768 -32768 -32768 -32768 -32768 -32768 -32768 -32768 -32768 -32768 -32768 -32768 -32768 -32768 -32768 -32768 -32768 -32768 -32768 -32768 -32768 -32768 -32768 -32768 -32768 -32768 -32768 -32768 -32768 -32768 -32768 -32768 -32768 -32768 -32768 -32768 -32768 -32768 -32768 -32768 -32768 -32768 -32768 -32768 -32768 -32768 -32768 -32768 -32768 -32768 -32768 -32768 -32768 -32768 -32768 -32768 -32768 -32768 -32768 -32768 -32768 -32768 -32768 -32768 -32768 -32768 -32768 -32768 -32768 -32768 -32768 -32768 -32768 -32768 -32768 -32768 -32768 -32768 -32768 -32768 -32768 -32768 -32768 -32768 -32768 -32768 -32768 -32768 -32768 -32768 -32768 -32768 -32768 -32768 -32768 -32768 -32768 -32768 -32768 -32768 -32768 -32768 -32768 -32768 -32768 -32768 -32768 -32768 -32768 -32768 -32768 -32768 -32768 -32768 -32768 -32768 -32768 -32768 -32768 -32768 -32768 -32768 -32768 -32768 -32768 -32768 -32768 -32768 -32768 -32768 -32768 -32768 -32768 -32768 -32768 -32768 -32768 -32768 -32768 -32768 -32768 -32768 -32768 -32768 -32768 -32768 -32768 -32768 -32768 -32768 -32768 -32768 -32768 -32768 -32768 -32768 -32768 -32768 -32768 -32768 -32768 -32768 -32768 -32768 -32768 -32768 -32768 -32768 -32768 -32768 -32768 -32768 -32768 -32768 -32768 -32768 -32768 -32768 -32768 -32768 -32768 -32768 -32768 -32768 -32768 -32768 -32768 -32768 -32768 -32768 -32768 -32768 -32768 -32768 -32768 -32768 -32768 -32768 -32768 -32768 -32768 -32768 -32768 -32768 -32768 -32768 -32768 -32768 -32768 -32768 -32768 -32768 -32768 -32768 -32768 -32768 -32768 -32768 -32768 -32768 -32768 -32768 -32768 -32768 -32768 -32768 -32768 -32768 -32768 -32768 -32768 -32768 -32768 -32768 -32768 -32768 -32768 -32768 -32768 -32768 -32768 -32768 -32768 -32768 -32768 -32768 -32768 -32768 -32768 -32768 -32768 -32768 -32768 -32768 -32768 -32768 -32768 -32768 -32768 -32768 -32768 -32768 -32768 -32768 -32768 -32768 -32768 -32768 -32768 -32768 -32768 -32768 -32768 -32768 -32768 -32768 -32768 -32768 -32768 -32768 -32768 -32768 -32768 -32768 -32768 -32768 -32768 -32768 -32768 -32768 -32768 -32768 -32768 -32768 -32768 -32768 -32768 -32768 -32768 -32768 -32768 -32768 -32768 -32768 -32768 -32768 -32768 -32768 -32768 -32768 -32768 -32768 -32768 -32768 -32768 -32768 -32768 -32768 -32768 -32768 -32768 -32768 -32768 -32768 -32768 -32768 -32768 -32768 -32768 -32768 -32768 -32768 -32768 -32768 -32768 -32768 -32768 -32768 -32768 -32768 -32768 -32768 -32768 -32768 -32768 -32768 -32768 -32768 -32768 -32768 -32768 -32768 -32768 -32768 -32768 -32768 -32768 -32768 -32768 -32768 -32768 -32768
 -32768 -32768 -32768 -32768 -32768 -32768 -32768 -32768 -32768 -32768 -32768 -32768 -32768 -32768 -32768 -32768 -32768 -32768 -32768 -32768 -32768 -32768 -32768 -32768 -32768 -32768 -32768 -32768 -32768 -32768 -32768 -32768 -32768 -32768 -32768 -32768 -32768 -32768 -32768 -32768 -32768 -32768 -32768 -32768 -32768 -32768 -32768 -32768 -32768 -32768 -32768 -32768 -32768 -32768 -32768 -32768 -32768 -32768 -32768 -32768 -32768 -32768 -32768 -32768 -32768 -32768 -32768 -32768 -32768 -32768 -32768 -32768 -32768 -32768 -32768 -32768 -32768 -32768 -32768 -32768 -32768 -32768 -32768 -32768 -32768 -32768 -32768 -32768 -32768 -32768 -32768 -32768 -32768 -32768 -32768 -32768 -32768 -32768 -32768 -32768 -32768 -32768 -32768 -32768 -32768 -32768 -32768 -32768 -32768 -32768 -32768 -32768 -32768 -32768 -32768 -32768 -32768 -32768 -32768 -32768 -32768 -32768 -32768 -32768 -32768 -32768 -32768 -32768 -32768 -32768 -32768 -32768 -32768 -32768 -32768 -32768 -32768 -32768 -32768 -32768 -32768 -32768 -32768 -32768 -32768 -32768 -32768 -32768 -32768 -32768 -32768 -32768 -32768 -32768 -32768 -32768 -32768 -32768 -32768 -32768 -32768 -32768 -32768 -32768 -32768 -32768 -32768 -32768 -32768 -32768 -32768 -32768 -32768 -32768 -32768 -32768 -32768 -32768 -32768 -32768 -32768 -32768 -32768 -32768 -32768 -32768 -32768 -32768 -32768 -32768 -32768 -32768 -32768 -32768 -32768 -32768 -32768 -32768 -32768 -32768 -32768 -32768 -32768 -32768 -32768 -32768 -32768 -32768 -32768 -32768 -32768 -32768 -32768 -32768 -32768 -32768 -32768 -32768 -32768 -32768 -32768 -32768 -32768 -32768 -32768 -32768 -32768 -32768 -32768 -32768 -32768 -32768 -32768 -32768 -32768 -32768 -32768 -32768 -32768 -32768 -32768 -32768 -32768 -32768 -32768 -32768 -32768 -32768 -32768 -32768 -32768 -32768 -32768 -32768 -32768 -32768 -32768 -32768 -32768 -32768 -32768 -32768 -32768 -32768 -32768 -32768 -32768 -32768 -32768 -32768 -32768 -32768 -32768 -32768 -32768 -32768 -32768 -32768 -32768 -32768 -32768 -32768 -32768 -32768 -32768 -32768 -32768 -32768 -32768 -32768 -32768 -32768 -32768 -32768 -32768 -32768 -32768 -32768 -32768 -32768 -32768 -32768 -32768 -32768 -32768 -32768 -32768 -32768 -32768 -32768 -32768 -32768 -32768 -32768 -32768 -32768 -32768 -32768 -4898.20 -4882.45 -4870.42 -4876.82 -4883.03 -4893.80 -4898.72 -4890.52 -4897.72 -4902.91 -4890.91 -4878.91 -4885.66 -4890.17 -4883.41 -4876.65 -4887.11 -4891.36 -32768 -32768 -32768 -32768 -32768 -32768 -32768 -32768 -32768 -32768 -32768 -32768 -32768 -32768 -32768 -32768 -32768 -32768 -32768 -32768 -32768 -32768 -32768 -32768 -32768 -32768 -32768 -32768 -32768 -32768 -32768 -32768 -32768 -32768 -32768 -32768 -32768 -32768 -32768 -32768 -32768 -32768 -32768 -32768 -32768 -32768 -32768 -32768 -32768 -32768 -32768 -32768 -32768 -32768 -32768 -32768 -32768 -32768 -32768 -32768 -32768 -32768 -32768 -32768 -32768 -32768 -32768 -32768 -32768 -32768 -32768 -32768 -32768 -32768 -32768 -32768 -32768 -32768 -32768 -32768 -32768 -32768 -32768 -32768 -32768 -32768 -32768 -32768 -32768 -32768 -32768 -32768 -32768 -32768 -32768 -32768 -32768 -32768 -32768 -32768 -32768 -32768 -32768 -32768 -32768 -32768 -32768 -32768 -32768 -32768 -32768 -32768 -32768 -32768 -32768 -32768 -32768 -32768 -32768 -32768 -32768 -32768 -32768 -32768 -32768 -32768 -32768 -32768 -32768 -32768 -32768 -32768 -32768 -32768 -32768 -32768 -32768 -32768 -32768 -32768 -32768 -32768 -32768 -32768 -32768 -32768 -32768 -32768 -32768 -32768 -32768 -32768 -32768 -32768 -32768 -32768 -32768 -32768 -32768 -32768 -32768 -32768 -32768 -32768 -32768 -32768 -32768 -32768 -32768 -32768 -32768 -32768 -32768 -32768 -32768 -32768 -32768 -32768 -32768 -32768 -32768 -32768 -32768 -32768 -32768 -32768 -32768 -32768 -32768 -32768 -32768 -32768 -32768 -32768 -32768 -32768 -32768 -32768 -32768 -32768 -32768 -32768 -32768 -32768 -32768 -32768 -32768 -32768 -32768 -32768 -32768 -32768 -32768 -32768 -32768 -32768 -32768 -32768 -32768 -32768 -32768 -32768 -32768 -32768 -32768 -32768 -32768 -32768 -32768 -32768 -32768 -32768 -32768 -32768 -32768 -32768 -32768 -32768 -32768 -32768 -32768 -32768 -32768 -32768 -32768 -32768 -32768 -32768 -32768 -32768 -32768 -32768 -32768 -32768 -32768 -32768 -32768 -32768 -32768 -32768 -32768 -32768 -32768 -32768 -32768 -32768 -32768 -32768 -32768 -32768 -32768 -32768 -32768 -32768 -32768 -32768 -32768 -32768 -32768 -32768 -32768 -32768 -32768 -32768 -32768 -32768 -32768 -32768 -32768 -32768 -32768 -32768 -32768 -32768 -32768 -32768 -32768 -32768 -32768 -32768 -32768 -32768 -32768 -32768 -32768 -32768 -32768 -32768 -32768 -32768 -32768 -32768 -32768 -32768 -32768 -32768 -32768 -32768 -32768 -32768 -32768 -32768 -32768 -32768 -32768 -32768 -32768 -32768 -32768 -32768 -32768 -32768 -32768 -32768 -32768 -32768 -32768 -32768 -32768 -32768 -32768 -32768 -32768 -32768 -32768 -32768 -32768 -32768 -32768 -32768 -32768 -32768 -32768 -32768 -32768 -32768 -32768 -32768 -32768 -32768 -32768 -32768 -32768 -32768 -32768 -32768 -32768 -32768 -32768 -32768 -32768 -32768 -32768 -32768 -32768 -32768 -32768 -32768 -32768 -32768 -32768 -32768 -32768 -32768 -32768 -32768 -32768 -32768 -32768 -32768 -32768 -32768 -32768 -32768 -32768 -32768 -32768 -32768 -32768 -32768 -32768 -32768 -32768 -32768 -32768 -32768 -32768 -32768 -32768 -32768 -32768 -32768 -32768 -32768 -32768 -32768 -32768 -32768 -32768 -32768 -32768 -32768 -32768 -32768 -32768 -32768 -32768 -32768 -32768 -32768 -32768 -32768 -32768 -32768 -32768 -32768 -32768 -32768 -32768 -32768 -32768 -32768 -32768 -32768 -32768 -32768 -32768 -32768 -32768 -32768 -32768 -32768 -32768 -32768 -32768 -32768 -32768 -32768 -32768 -32768 -32768 -32768 -32768 -32768 -32768 -32768 -32768 -32768 -32768 -32768 -32768 -32768 -32768 -32768 -32768 -32768 -32768 -32768 -32768 -32768 -32768 -32768 -32768 -32768 -32768 -32768 -32768 -32768 -32768 -32768 -32768 -32768 -32768 -32768 -32768 -32768 -32768 -32768 -32768 -32768 -32768 -32768 -32768 -32768 -32768 -32768 -32768 -32768 -32768 -32768 -32768 -32768 -32768 -32768 -32768 -32768 -32768 -32768 -32768 -32768 -32768 -32768 -32768 -32768 -32768 -32768 -32768 -32768 -32768 -32768 -32768 -32768 -32768 -32768 -32768 -32768 -32768 -32768 -32768 -32768 -32768 -32768 -32768 -32768 -32768 -32768 -32768 -32768 -32768 -32768 -32768 -32768 -32768 -32768 -32768 -32768 -32768 -32768 -32768 -32768 -32768 -32768 -32768 -32768 -32768 -32768 -32768 -32768 -32768 -32768 -32768 -32768 -32768 -32768 -32768 -32768 -32768 -32768 -32768 -32768 -32768 -32768 -32768 -32768 -32768 -32768 -32768 -32768 -32768 -32768 -32768 -32768 -32768 -32768 -32768 -32768 -32768 -32768 -32768 -32768 -32768 -32768 -32768 -32768 -32768 -32768 -32768 -32768 -32768 -32768 -32768 -32768 -32768 -32768 -32768 -32768 -32768 -32768 -32768 -32768 -32768 -32768 -32768 -32768
 -32768 -32768 -32768 -32768 -32768 -32768 -32768 -32768 -32768 -32768 -32768 -32768 -32768 -32768 -32768 -32768 -32768 -32768 -32768 -32768 -32768 -32768 -32768 -32768 -32768 -32768 -32768 -32768 -32768 -32768 -32768 -32768 -32768 -32768 -32768 -32768 -32768 -32768 -32768 -32768 -32768 -32768 -32768 -32768 -32768 -32768 -32768 -32768 -32768 -32768 -32768 -32768 -32768 -32768 -32768 -32768 -32768 -32768 -32768 -32768 -32768 -32768 -32768 -32768 -32768 -32768 -32768 -32768 -32768 -32768 -32768 -32768 -32768 -32768 -32768 -32768 -32768 -32768 -32768 -32768 -32768 -32768 -32768 -32768 -32768 -32768 -32768 -32768 -32768 -32768 -32768 -32768 -32768 -32768 -32768 -32768 -32768 -32768 -32768 -32768 -32768 -32768 -32768 -32768 -32768 -32768 -32768 -32768 -32768 -32768 -32768 -32768 -32768 -32768 -32768 -32768 -32768 -32768 -32768 -32768 -32768 -32768 -32768 -32768 -32768 -32768 -32768 -32768 -32768 -32768 -32768 -32768 -32768 -32768 -32768 -32768 -32768 -32768 -32768 -32768 -32768 -32768 -32768 -32768 -32768 -32768 -32768 -32768 -32768 -32768 -32768 -32768 -32768 -32768 -32768 -32768 -32768 -32768 -32768 -32768 -32768 -32768 -32768 -32768 -32768 -32768 -32768 -32768 -32768 -32768 -32768 -32768 -32768 -32768 -32768 -32768 -32768 -32768 -32768 -32768 -32768 -32768 -32768 -32768 -32768 -32768 -32768 -32768 -32768 -32768 -32768 -32768 -32768 -32768 -32768 -32768 -32768 -32768 -32768 -32768 -32768 -32768 -32768 -32768 -32768 -32768 -32768 -32768 -32768 -32768 -32768 -32768 -32768 -32768 -32768 -32768 -32768 -32768 -32768 -32768 -32768 -32768 -32768 -32768 -32768 -32768 -32768 -32768 -32768 -32768 -32768 -32768 -32768 -32768 -32768 -32768 -32768 -32768 -32768 -32768 -32768 -32768 -32768 -32768 -32768 -32768 -32768 -32768 -32768 -32768 -32768 -32768 -32768 -32768 -32768 -32768 -32768 -32768 -32768 -32768 -32768 -32768 -32768 -32768 -32768 -32768 -32768 -32768 -32768 -32768 -32768 -32768 -32768 -32768 -32768 -32768 -32768 -32768 -32768 -32768 -32768 -32768 -32768 -32768 -32768 -32768 -32768 -32768 -32768 -32768 -32768 -32768 -32768 -32768 -32768 -32768 -32768 -32768 -32768 -32768 -32768 -32768 -32768 -32768 -32768 -32768 -32768 -32768 -32768 -32768 -32768 -32768 -32768 -32768 -32768 -4890.20 -4892.20 -4896.66 -4898.14 -4884.74 -4888.80 -4895.72 -4896.72 -4888.81 -4884.91 -4890.91 -4896.91 -4897.49 -4902.17 -4898.17 -4887.41 -4885.03 -4880.37 -4879.29 -4881.29 -4906.08 -4899.18 -32768 -32768 -32768 -32768 -32768 -32768 -32768 -32768 -32768 -32768 -32768 -32768 -32768 -32768 -32768 -32768 -32768 -32768 -32768 -32768 -32768 -32768 -32768 -32768 -32768 -32768 -32768 -32768 -32768 -32768 -32768 -32768 -32768 -32768 -32768 -32768 -32768 -32768 -32768 -32768 -32768 -32768 -32768 -32768 -32768 -32768 -32768 -32768 -32768 -32768 -32768 -32768 -32768 -32768 -32768 -32768 -32768 -32768 -32768 -32768 -32768 -32768 -32768 -32768 -32768 -32768 -32768 -32768 -32768 -32768 -32768 -32768 -32768 -32768 -32768 -32768 -32768 -32768 -32768 -32768 -32768 -32768 -32768 -32768 -32768 -32768 -32768 -32768 -32768 -32768 -32768 -32768 -32768 -32768 -32768 -32768 -32768 -32768 -32768 -32768 -32768 -32768 -32768 -32768 -32768 -32768 -32768 -32768 -32768 -32768 -32768 -32768 -32768 -32768 -32768 -32768 -32768 -32768 -32768 -32768 -32768 -32768 -32768 -32768 -32768 -32768 -32768 -32768 -32768 -32768 -32768 -32768 -32768 -32768 -32768 -32768 -32768 -32768 -32768 -32768 -32768 -32768 -32768 -32768 -32768 -32768 -32768 -32768 -32768 -32768 -32768 -32768 -32768 -32768 -32768 -32768 -32768 -32768 -32768 -32768 -32768 -32768 -32768 -32768 -32768 -32768 -32768 -32768 -32768 -32768 -32768 -32768 -32768 -32768 -32768 -32768 -32768 -32768 -32768 -32768 -32768 -32768 -32768 -32768 -32768 -32768 -32768 -32768 -32768 -32768 -32768 -32768 -32768 -32768 -32768 -32768 -32768 -32768 -32768 -32768 -32768 -32768 -32768 -32768 -32768 -32768 -32768 -32768 -32768 -32768 -32768 -32768 -32768 -32768 -32768 -32768 -32768 -32768 -32768 -32768 -32768 -32768 -32768 -32768 -32768 -32768 -32768 -32768 -32768 -32768 -32768 -32768 -32768 -32768 -32768 -32768 -32768 -32768 -32768 -32768 -32768 -32768 -32768 -32768 -32768 -32768 -32768 -32768 -32768 -32768 -32768 -32768 -32768 -32768 -32768 -32768 -32768 -32768 -32768 -32768 -32768 -32768 -32768 -32768 -32768 -32768 -32768 -32768 -32768 -32768 -32768 -32768 -32768 -32768 -32768 -32768 -32768 -32768 -32768 -32768 -32768 -32768 -32768 -32768 -32768 -32768 -32768 -32768 -32768 -32768 -32768 -32768 -32768 -32768 -32768 -32768 -32768 -32768 -32768 -32768 -32768 -32768 -32768 -32768 -32768 -32768 -32768 -32768 -32768 -32768 -32768 -32768 -32768 -32768 -32768 -32768 -32768 -32768 -32768 -32768 -32768 -32768 -32768 -32768 -32768 -32768 -32768 -32768 -32768 -32768 -32768 -32768 -32768 -32768 -32768 -32768 -32768 -32768 -32768 -32768 -32768 -32768 -32768 -32768 -32768 -32768 -32768 -32768 -32768 -32768 -32768 -32768 -32768 -32768 -32768 -32768 -32768 -32768 -32768 -32768 -32768 -32768 -32768 -32768 -32768 -32768 -32768 -32768 -32768 -32768 -32768 -32768 -32768 -32768 -32768 -32768 -32768 -32768 -32768 -32768 -32768 -32768 -32768 -32768 -32768 -32768 -32768 -32768 -32768 -32768 -32768 -32768 -32768 -32768 -32768 -32768 -32768 -32768 -32768 -32768 -32768 -32768 -32768 -32768 -32768 -32768 -32768 -32768 -32768 -32768 -32768 -32768 -32768 -32768 -32768 -32768 -32768 -32768 -32768 -32768 -32768 -32768 -32768 -32768 -32768 -32768 -32768 -32768 -32768 -32768 -32768 -32768 -32768 -32768 -32768 -32768 -32768 -32768 -32768 -32768 -32768 -32768 -32768 -32768 -32768 -32768 -32768 -32768 -32768 -32768 -32768 -32768 -32768 -32768 -32768 -32768 -32768 -32768 -32768 -32768 -32768 -32768 -32768 -32768 -32768 -32768 -32768 -32768 -32768 -32768 -32768 -32768 -32768 -32768 -32768 -32768 -32768 -32768 -32768 -32768 -32768 -32768 -32768 -32768 -32768 -32768 -32768 -32768 -32768 -32768 -32768 -32768 -32768 -32768 -32768 -32768 -32768 -32768 -32768 -32768 -32768 -32768 -32768 -32768 -32768 -32768 -32768 -32768 -32768 -32768 -32768 -32768 -32768 -32768 -32768 -32768 -32768 -32768 -32768 -32768 -32768 -32768 -32768 -32768 -32768 -32768 -32768 -32768 -32768 -32768 -32768 -32768 -32768 -32768 -32768 -32768 -32768 -32768 -32768 -32768 -32768 -32768 -32768 -32768 -32768 -32768 -32768 -32768 -32768 -32768 -32768 -32768 -32768 -32768 -32768 -32768 -32768 -32768 -32768 -32768 -32768 -32768 -32768 -32768 -32768 -32768 -32768 -32768 -32768 -32768 -32768 -32768 -32768 -32768 -32768 -32768 -32768 -32768 -32768 -32768 -32768 -32768 -32768 -32768 -32768 -32768 -32768 -32768 -32768 -32768 -32768 -32768 -32768 -32768 -32768 -32768 -32768 -32768 -32768 -32768 -32768 -32768 -32768 -32768 -32768 -32768 -32768 -32768 -32768 -32768 -32768 -32768 -32768 -32768 -32768 -32768 -32768 -32768 -32768 -32768 -32768 -32768 -32768
 -32768 -32768 -32768 -32768 -32768 -32768 -32768 -32768 -32768 -32768 -32768 -32768 -32768 -32768 -32768 -32768 -32768 -32768 -32768 -32768 -32768 -32768 -32768 -32768 -32768 -32768 -32768 -32768 -32768 -32768 -32768 -32768 -32768 -32768 -32768 -32768 -32768 -32768 -32768 -32768 -32768 -32768 -32768 -32768 -32768 -32768 -32768 -32768 -32768 -32768 -32768 -32768 -32768 -32768 -32768 -32768 -32768 -32768 -32768 -32768 -32768 -32768 -32768 -32768 -32768 -32768 -32768 -32768 -32768 -32768 -32768 -32768 -32768 -32768 -32768 -32768 -32768 -32768 -32768 -32768 -32768 -32768 -32768 -32768 -32768 -32768 -32768 -32768 -32768 -32768 -32768 -32768 -32768 -32768 -32768 -32768 -32768 -32768 -32768 -32768 -32768 -32768 -32768 -32768 -32768 -32768 -32768 -32768 -32768 -32768 -32768 -32768 -32768 -32768 -32768 -32768 -32768 -32768 -32768 -32768 -32768 -32768 -32768 -32768 -32768 -32768 -32768 -32768 -32768 -32768 -32768 -32768 -32768 -32768 -32768 -32768 -32768 -32768 -32768 -32768 -32768 -32768 -32768 -32768 -32768 -32768 -32768 -32768 -32768 -32768 -32768 -32768 -32768 -32768 -32768 -32768 -32768 -32768 -32768 -32768 -32768 -32768 -32768 -32768 -32768 -32768 -32768 -32768 -32768 -32768 -32768 -32768 -32768 -32768 -32768 -32768 -32768 -32768 -32768 -32768 -32768 -32768 -32768 -32768 -32768 -32768 -32768 -32768 -32768 -32768 -32768 -32768 -32768 -32768 -32768 -32768 -32768 -32768 -32768 -32768 -32768 -32768 -32768 -32768 -32768 -32768 -32768 -32768 -32768 -32768 -32768 -32768 -32768 -32768 -32768 -32768 -32768 -32768 -32768 -32768 -32768 -32768 -32768 -32768 -32768 -32768 -32768 -32768 -32768 -32768 -32768 -32768 -32768 -32768 -32768 -32768 -32768 -32768 -32768 -32768 -32768 -32768 -32768 -32768 -32768 -32768 -32768 -32768 -32768 -32768 -32768 -32768 -32768 -32768 -32768 -32768 -32768 -32768 -32768 -32768 -32768 -32768 -32768 -32768 -32768 -32768 -32768 -32768 -32768 -32768 -32768 -32768 -32768 -32768 -32768 -32768 -32768 -32768 -32768 -32768 -32768 -32768 -32768 -32768 -32768 -32768 -32768 -32768 -32768 -32768 -32768 -32768 -32768 -32768 -32768 -32768 -32768 -32768 -32768 -32768 -32768 -32768 -32768 -32768 -32768 -32768 -32768 -32768 -32768 -32768 -32768 -32768 -4883.20 -4884.46 -4888.66 -4886.64 -4886.99 -4883.44 -4889.72 -4891.72 -4897.91 -4902.91 -4891.41 -4886.79 -4889.26 -4895.11 -4896.61 -4892.08 -4892.37 -4883.81 -4887.86 -4889.09 -4878.27 -4888.63 -4887.52 -4874.29 -4887.32 -32768 -32768 -32768 -32768 -32768 -32768 -32768 -32768 -32768 -32768 -32768 -32768 -32768 -32768 -32768 -32768 -32768 -32768 -32768 -32768 -32768 -32768 -32768 -32768 -32768 -32768 -32768 -32768 -32768 -32768 -32768 -32768 -32768 -32768 -32768 -32768 -32768 -32768 -32768 -32768 -32768 -32768 -32768 -32768 -32768 -32768 -32768 -32768 -32768 -32768 -32768 -32768 -32768 -32768 -32768 -32768 -32768 -32768 -32768 -32768 -32768 -32768 -32768 -32768 -32768 -32768 -32768 -32768 -32768 -32768 -32768 -32768 -32768 -32768 -32768 -32768 -32768 -32768 -32768 -32768 -32768 -32768 -32768 -32768 -32768 -32768 -32768 -32768 -32768 -32768 -32768 -32768 -32768 -32768 -32768 -32768 -32768 -32768 -32768 -32768 -32768 -32768 -32768 -32768 -32768 -32768 -32768 -32768 -32768 -32768 -32768 -32768 -32768 -32768 -32768 -32768 -32768 -32768 -32768 -32768 -32768 -32768 -32768 -32768 -32768 -32768 -32768 -32768 -32768 -32768 -32768 -32768 -32768 -32768 -32768 -32768 -32768 -32768 -32768 -32768 -32768 -32768 -32768 -32768 -32768 -32768 -32768 -32768 -32768 -32768 -32768 -32768 -32768 -32768 -32768 -32768 -32768 -32768 -32768 -32768 -32768 -32768 -32768 -32768 -32768 -32768 -32768 -32768 -32768 -32768 -32768 -32768 -32768 -32768 -32768 -32768 -32768 -32768 -32768 -32768 -32768 -32768 -32768 -32768 -32768 -32768 -32768 -32768 -32768 -32768 -32768 -32768 -32768 -32768 -32768 -32768 -32768 -32768 -32768 -32768 -32768 -32768 -32768 -32768 -32768 -32768 -32768 -32768 -32768 -32768 -32768 -32768 -32768 -32768 -32768 -32768 -32768 -32768 -32768 -32768 -32768 -32768 -32768 -32768 -32768 -32768 -32768 -32768 -32768 -32768 -32768 -32768 -32768 -32768 -32768 -32768 -32768 -32768 -32768 -32768 -32768 -32768 -32768 -32768 -32768 -32768 -32768 -32768 -32768 -32768 -32768 -32768 -32768 -32768 -32768 -32768 -32768 -32768 -32768 -32768 -32768 -32768 -32768 -32768 -32768 -32768 -32768 -32768 -32768 -32768 -32768 -32768 -32768 -32768 -32768 -32768 -32768 -32768 -32768 -32768 -32768 -32768 -32768 -32768 -32768 -32768 -32768 -32768 -32768 -32768 -32768 -32768 -32768 -32768 -32768 -32768 -32768 -32768 -32768 -32768 -32768 -32768 -32768 -32768 -32768 -32768 -32768 -32768 -32768 -32768 -32768 -32768 -32768 -32768 -32768 -32768 -32768 -32768 -32768 -32768 -32768 -32768 -32768 -32768 -32768 -32768 -32768 -32768 -32768 -32768 -32768 -32768 -32768 -32768 -32768 -32768 -32768 -32768 -32768 -32768 -32768 -32768 -32768 -32768 -32768 -32768 -32768 -32768 -32768 -32768 -32768 -32768 -32768 -32768 -32768 -32768 -32768 -32768 -32768 -32768 -32768 -32768 -32768 -32768 -32768 -32768 -32768 -32768 -32768 -32768 -32768 -32768 -32768 -32768 -32768 -32768 -32768 -32768 -32768 -32768 -32768 -32768 -32768 -32768 -32768 -32768 -32768 -32768 -32768 -32768 -32768 -32768 -32768 -32768 -32768 -32768 -32768 -32768 -32768 -32768 -32768 -32768 -32768 -32768 -32768 -32768 -32768 -32768 -32768 -32768 -32768 -32768 -32768 -32768 -32768 -32768 -32768 -32768 -32768 -32768 -32768 -32768 -32768 -32768 -32768 -32768 -32768 -32768 -32768 -32768 -32768 -32768 -32768 -32768 -32768 -32768 -32768 -32768 -32768 -32768 -32768 -32768 -32768 -32768 -32768 -32768 -32768 -32768 -32768 -32768 -32768 -32768 -32768 -32768 -32768 -32768 -32768 -32768 -32768 -32768 -32768 -32768 -32768 -32768 -32768 -32768 -32768 -32768 -32768 -32768 -32768 -32768 -32768 -32768 -32768 -32768 -32768 -32768 -32768 -32768 -32768 -32768 -32768 -32768 -32768 -32768 -32768 -32768 -32768 -32768 -32768 -32768 -32768 -32768 -32768 -32768 -32768 -32768 -32768 -32768 -32768 -32768 -32768 -32768 -32768 -32768 -32768 -32768 -32768 -32768 -32768 -32768 -32768 -32768 -32768 -32768 -32768 -32768 -32768 -32768 -32768 -32768 -32768 -32768 -32768 -32768 -32768 -32768 -32768 -32768 -32768 -32768 -32768 -32768 -32768 -32768 -32768 -32768 -32768 -32768 -32768 -32768 -32768 -32768 -32768 -32768 -32768 -32768 -32768 -32768 -32768 -32768 -32768 -32768 -32768 -32768 -32768 -32768 -32768 -32768 -32768 -32768 -32768 -32768 -32768 -32768 -32768 -32768 -32768 -32768 -32768 -32768 -32768 -32768 -32768 -32768 -32768 -32768 -32768 -32768 -32768 -32768 -32768 -32768 -32768 -32768 -32768 -32768 -32768 -32768 -32768 -32768 -32768 -32768 -32768 -32768 -32768 -32768 -32768 -32768 -32768 -32768 -32768 -32768 -32768 -32768 -32768 -32768 -32768 -32768 -32768 -32768 -32768 -32768 -32768 -32768 -32768 -32768 -32768 -32768 -32768 -32768 -32768
 -32768 -32768 -32768 -32768 -32768 -32768 -32768 -32768 -32768 -32768 -32768 -32768 -32768 -32768 -32768 -32768 -32768 -32768 -32768 -32768 -32768 -32768 -32768 -32768 -32768 -32768 -32768 -32768 -32768 -32768 -32768 -32768 -32768 -32768 -32768 -32768 -32768 -32768 -32768 -32768 -32768 -32768 -32768 -32768 -32768 -32768 -32768 -32768 -32768 -32768 -32768 -32768 -32768 -32768 -32768 -32768 -32768 -32768 -32768 -32768 -32768 -32768 -32768 -32768 -32768 -32768 -32768 -32768 -32768 -32768 -32768 -32768 -32768 -32768 -32768 -32768 -32768 -32768 -32768 -32768 -32768 -32768 -32768 -32768 -32768 -32768 -32768 -32768 -32768 -32768 -32768 -32768 -32768 -32768 -32768 -32768 -32768 -32768 -32768 -32768 -32768 -32768 -32768 -32768 -32768 -32768 -32768 -32768 -32768 -32768 -32768 -32768 -32768 -32768 -32768 -32768 -32768 -32768 -32768 -32768 -32768 -32768 -32768 -32768 -32768 -32768 -32768 -32768 -32768 -32768 -32768 -32768 -32768 -32768 -32768 -32768 -32768 -32768 -32768 -32768 -32768 -32768 -32768 -32768 -32768 -32768 -32768 -32768 -32768 -32768 -32768 -32768 -32768 -32768 -32768 -32768 -32768 -32768 -32768 -32768 -32768 -32768 -32768 -32768 -32768 -32768 -32768 -32768 -32768 -32768 -32768 -32768 -32768 -32768 -32768 -32768 -32768 -32768 -32768 -32768 -32768 -32768 -32768 -32768 -32768 -32768 -32768 -32768 -32768 -32768 -32768 -32768 -32768 -32768 -32768 -32768 -32768 -32768 -32768 -32768 -32768 -32768 -32768 -32768 -32768 -32768 -32768 -32768 -32768 -32768 -32768 -32768 -32768 -32768 -32768 -32768 -32768 -32768 -32768 -32768 -32768 -32768 -32768 -32768 -32768 -32768 -32768 -32768 -32768 -32768 -32768 -32768 -32768 -32768 -32768 -32768 -32768 -32768 -32768 -32768 -32768 -32768 -32768 -32768 -32768 -32768 -32768 -32768 -32768 -32768 -32768 -32768 -32768 -32768 -32768 -32768 -32768 -32768 -32768 -32768 -32768 -32768 -32768 -32768 -32768 -32768 -32768 -32768 -32768 -32768 -32768 -32768 -32768 -32768 -32768 -32768 -32768 -32768 -32768 -32768 -32768 -32768 -32768 -32768 -32768 -32768 -32768 -32768 -32768 -32768 -32768 -32768 -32768 -32768 -32768 -32768 -32768 -32768 -32768 -32768 -32768 -32768 -32768 -32768 -32768 -32768 -32768 -32768 -32768 -4914.20 -4894.46 -4891.15 -4886.24 -4911.30 -4894.22 -4877.72 -4876.81 -4876.91 -4884.41 -4892.91 -4893.17 -4897.06 -4891.11 -4884.76 -4893.61 -4895.02 -4888.47 -4894.45 -4892.84 -4895.59 -4874.63 -4880.09 -4876.16 -4887.82 -4901.35 -4887.21 -4880.28 -4882.28 -32768 -32768 -32768 -32768 -32768 -32768 -32768 -32768 -32768 -32768 -32768 -32768 -32768 -32768 -32768 -32768 -32768 -32768 -32768 -32768 -32768 -32768 -32768 -32768 -32768 -32768 -32768 -32768 -32768 -32768 -32768 -32768 -32768 -32768 -32768 -32768 -32768 -32768 -32768 -32768 -32768 -32768 -32768 -32768 -32768 -32768 -32768 -32768 -32768 -32768 -32768 -32768 -32768 -32768 -32768 -32768 -32768 -32768 -32768 -32768 -32768 -32768 -32768 -32768 -32768 -32768 -32768 -32768 -32768 -32768 -32768 -32768 -32768 -32768 -32768 -32768 -32768 -32768 -32768 -32768 -32768 -32768 -32768 -32768 -32768 -32768 -32768 -32768 -32768 -32768 -32768 -32768 -32768 -32768 -32768 -32768 -32768 -32768 -32768 -32768 -32768 -32768 -32768 -32768 -32768 -32768 -32768 -32768 -32768 -32768 -32768 -32768 -32768 -32768 -32768 -32768 -32768 -32768 -32768 -32768 -32768 -32768 -32768 -32768 -32768 -32768 -32768 -32768 -32768 -32768 -32768 -32768 -32768 -32768 -32768 -32768 -32768 -32768 -32768 -32768 -32768 -32768 -32768 -32768 -32768 -32768 -32768 -32768 -32768 -32768 -32768 -32768 -32768 -32768 -32768 -32768 -32768 -32768 -32768 -32768 -32768 -32768 -32768 -32768 -32768 -32768 -32768 -32768 -32768 -32768 -32768 -32768 -32768 -32768 -32768 -32768 -32768 -32768 -32768 -32768 -32768 -32768 -32768 -32768 -32768 -32768 -32768 -32768 -32768 -32768 -32768 -32768 -32768 -32768 -32768 -32768 -32768 -32768 -32768 -32768 -32768 -32768 -32768 -32768 -32768 -32768 -32768 -32768 -32768 -32768 -32768 -32768 -32768 -32768 -32768 -32768 -32768 -32768 -32768 -32768 -32768 -32768 -32768 -32768 -32768 -32768 -32768 -32768 -32768 -32768 -32768 -32768 -32768 -32768 -32768 -32768 -32768 -32768 -32768 -32768 -32768 -32768 -32768 -32768 -32768 -32768 -32768 -32768 -32768 -32768 -32768 -32768 -32768 -32768 -32768 -32768 -32768 -32768 -32768 -32768 -32768 -32768 -32768 -32768 -32768 -32768 -32768 -32768 -32768 -32768 -32768 -32768 -32768 -32768 -32768 -32768 -32768 -32768 -32768 -32768 -32768 -32768 -32768 -32768 -32768 -32768 -32768 -32768 -32768 -32768 -32768 -32768 -32768 -32768 -32768 -32768 -32768 -32768 -32768 -32768 -32768 -32768 -32768 -32768 -32768 -32768 -32768 -32768 -32768 -32768 -32768 -32768 -32768 -32768 -32768 -32768 -32768 -32768 -32768 -32768 -32768 -32768 -32768 -32768 -32768 -32768 -32768 -32768 -32768 -32768 -32768 -32768 -32768 -32768 -32768 -32768 -32768 -32768 -32768 -32768 -32768 -32768 -32768 -32768 -32768 -32768 -32768 -32768 -32768 -32768 -32768 -32768 -32768 -32768 -32768 -32768 -32768 -32768 -32768 -32768 -32768 -32768 -32768 -32768 -32768 -32768 -32768 -32768 -32768 -32768 -32768 -32768 -32768 -32768 -32768 -32768 -32768 -32768 -32768 -32768 -32768 -32768 -32768 -32768 -32768 -32768 -32768 -32768 -32768 -32768 -32768 -32768 -32768 -32768 -32768 -32768 -32768 -32768 -32768 -32768 -32768 -32768 -32768 -32768 -32768 -32768 -32768 -32768 -32768 -32768 -32768 -32768 -32768 -32768 -32768 -32768 -32768 -32768 -32768 -32768 -32768 -32768 -32768 -32768 -32768 -32768 -32768 -32768 -32768 -32768 -32768 -32768 -32768 -32768 -32768 -32768 -32768 -32768 -32768 -32768 -32768 -32768 -32768 -32768 -32768 -32768 -32768 -32768 -32768 -32768 -32768 -32768 -32768 -32768 -32768 -32768 -32768 -32768 -32768 -32768 -32768 -32768 -32768 -32768 -32768 -32768 -32768 -32768 -32768 -32768 -32768 -32768 -32768 -32768 -32768 -32768 -32768 -32768 -32768 -32768 -32768 -32768 -32768 -32768 -32768 -32768 -32768 -32768 -32768 -32768 -32768 -32768 -32768 -32768 -32768 -32768 -32768 -32768 -32768 -32768 -32768 -32768 -32768 -32768 -32768 -32768 -32768 -32768 -32768 -32768 -32768 -32768 -32768 -32768 -32768 -32768 -32768 -32768 -32768 -32768 -32768 -32768 -32768 -32768 -32768 -32768 -32768 -32768 -32768 -32768 -32768 -32768 -32768 -32768 -32768 -32768 -32768 -32768 -32768 -32768 -32768 -32768 -32768 -32768 -32768 -32768 -32768 -32768 -32768 -32768 -32768 -32768 -32768 -32768 -32768 -32768 -32768 -32768 -32768 -32768 -32768 -32768 -32768 -32768 -32768 -32768 -32768 -32768 -32768 -32768 -32768 -32768 -32768 -32768 -32768 -32768 -32768 -32768 -32768 -32768 -32768 -32768 -32768 -32768 -32768 -32768 -32768 -32768 -32768 -32768 -32768 -32768 -32768 -32768 -32768 -32768 -32768 -32768 -32768 -32768 -32768 -32768 -32768 -32768 -32768 -32768 -32768 -32768 -32768 -32768 -32768 -32768 -32768 -32768 -32768 -32768 -32768 -32768 -32768 -32768 -32768 -32768
 -32768 -32768 -32768 -32768 -32768 -32768 -32768 -32768 -32768 -32768 -32768 -32768 -32768 -32768 -32768 -32768 -32768 -32768 -32768 -32768 -32768 -32768 -32768 -32768 -32768 -32768 -32768 -32768 -32768 -32768 -32768 -32768 -32768 -32768 -32768 -32768 -32768 -32768 -32768 -32768 -32768 -32768 -32768 -32768 -32768 -32768 -32768 -32768 -32768 -32768 -32768 -32768 -32768 -32768 -32768 -32768 -32768 -32768 -32768 -32768 -32768 -32768 -32768 -32768 -32768 -32768 -32768 -32768 -32768 -32768 -32768 -32768 -32768 -32768 -32768 -32768 -32768 -32768 -32768 -32768 -32768 -32768 -32768 -32768 -32768 -32768 -32768 -32768 -32768 -32768 -32768 -32768 -32768 -32768 -32768 -32768 -32768 -32768 -32768 -32768 -32768 -32768 -32768 -32768 -32768 -32768 -32768 -32768 -32768 -32768 -32768 -32768 -32768 -32768 -32768 -32768 -32768 -32768 -32768 -32768 -32768 -32768 -32768 -32768 -32768 -32768 -32768 -32768 -32768 -32768 -32768 -32768 -32768 -32768 -32768 -32768 -32768 -32768 -32768 -32768 -32768 -32768 -32768 -32768 -32768 -32768 -32768 -32768 -32768 -32768 -32768 -32768 -32768 -32768 -32768 -32768 -32768 -32768 -32768 -32768 -32768 -32768 -32768 -32768 -32768 -32768 -32768 -32768 -32768 -32768 -32768 -32768 -32768 -32768 -32768 -32768 -32768 -32768 -32768 -32768 -32768 -32768 -32768 -32768 -32768 -32768 -32768 -32768 -32768 -32768 -32768 -32768 -32768 -32768 -32768 -32768 -32768 -32768 -32768 -32768 -32768 -32768 -32768 -32768 -32768 -32768 -32768 -32768 -32768 -32768 -32768 -32768 -32768 -32768 -32768 -32768 -32768 -32768 -32768 -32768 -32768 -32768 -32768 -32768 -32768 -32768 -32768 -32768 -32768 -32768 -32768 -32768 -32768 -32768 -32768 -32768 -32768 -32768 -32768 -32768 -32768 -32768 -32768 -32768 -32768 -32768 -32768 -32768 -32768 -32768 -32768 -32768 -32768 -32768 -32768 -32768 -32768 -32768 -32768 -32768 -32768 -32768 -32768 -32768 -32768 -32768 -32768 -32768 -32768 -32768 -32768 -32768 -32768 -32768 -32768 -32768 -32768 -32768 -32768 -32768 -32768 -32768 -32768 -32768 -32768 -32768 -32768 -32768 -32768 -32768 -32768 -32768 -32768 -32768 -32768 -32768 -32768 -32768 -32768 -32768 -32768 -32768 -32768 -32768 -32768 -32768 -4896.45 -4897.62 -4898.06 -4884.89 -4886.44 -4885.80 -4904.22 -4891.91 -4898.41 -4904.91 -4908.91 -4919.06 -4881.06 -4886.61 -4888.43 -4893.92 -4901.68 -4895.83 -4894.77 -4895.59 -4902.31 -4889.99 -4877.09 -4876.00 -4890.35 -4887.50 -4886.76 -4884.96 -4891.45 -4900.13 -4889.87 -32768 -32768 -32768 -32768 -32768 -32768 -32768 -32768 -32768 -32768 -32768 -32768 -32768 -32768 -32768 -32768 -32768 -32768 -32768 -32768 -32768 -32768 -32768 -32768 -32768 -32768 -32768 -32768 -32768 -32768 -32768 -32768 -32768 -32768 -32768 -32768 -32768 -32768 -32768 -32768 -32768 -32768 -32768 -32768 -32768 -32768 -32768 -32768 -32768 -32768 -32768 -32768 -32768 -32768 -32768 -32768 -32768 -32768 -32768 -32768 -32768 -32768 -32768 -32768 -32768 -32768 -32768 -32768 -32768 -32768 -32768 -32768 -32768 -32768 -32768 -32768 -32768 -32768 -32768 -32768 -32768 -32768 -32768 -32768 -32768 -32768 -32768 -32768 -32768 -32768 -32768 -32768 -32768 -32768 -32768 -32768 -32768 -32768 -32768 -32768 -32768 -32768 -32768 -32768 -32768 -32768 -32768 -32768 -32768 -32768 -32768 -32768 -32768 -32768 -32768 -32768 -32768 -32768 -32768 -32768 -32768 -32768 -32768 -32768 -32768 -32768 -32768 -32768 -32768 -32768 -32768 -32768 -32768 -32768 -32768 -32768 -32768 -32768 -32768 -32768 -32768 -32768 -32768 -32768 -32768 -32768 -32768 -32768 -32768 -32768 -32768 -32768 -32768 -32768 -32768 -32768 -32768 -32768 -32768 -32768 -32768 -32768 -32768 -32768 -32768 -32768 -32768 -32768 -32768 -32768 -32768 -32768 -32768 -32768 -32768 -32768 -32768 -32768 -32768 -32768 -32768 -32768 -32768 -32768 -32768 -32768 -32768 -32768 -32768 -32768 -32768 -32768 -32768 -32768 -32768 -32768 -32768 -32768 -32768 -32768 -32768 -32768 -32768 -32768 -32768 -32768 -32768 -32768 -32768 -32768 -32768 -32768 -32768 -32768 -32768 -32768 -32768 -32768 -32768 -32768 -32768 -32768 -32768 -32768 -32768 -32768 -32768 -32768 -32768 -32768 -32768 -32768 -32768 -32768 -32768 -32768 -32768 -32768 -32768 -32768 -32768 -32768 -32768 -32768 -32768 -32768 -32768 -32768 -32768 -32768 -32768 -32768 -32768 -32768 -32768 -32768 -32768 -32768 -32768 -32768 -32768 -32768 -32768 -32768 -32768 -32768 -32768 -32768 -32768 -32768 -32768 -32768 -32768 -32768 -32768 -32768 -32768 -32768 -32768 -32768 -32768 -32768 -32768 -32768 -32768 -32768 -32768 -32768 -32768 -32768 -32768 -32768 -32768 -32768 -32768 -32768 -32768 -32768 -32768 -32768 -32768 -32768 -32768 -32768 -32768 -32768 -32768 -32768 -32768 -32768 -32768 -32768 -32768 -32768 -32768 -32768 -32768 -32768 -32768 -32768 -32768 -32768 -32768 -32768 -32768 -32768 -32768 -32768 -32768 -32768 -32768 -32768 -32768 -32768 -32768 -32768 -32768 -32768 -32768 -32768 -32768 -32768 -32768 -32768 -32768 -32768 -32768 -32768 -32768 -32768 -32768 -32768 -32768 -32768 -32768 -32768 -32768 -32768 -32768 -32768 -32768 -32768 -32768 -32768 -32768 -32768 -32768 -32768 -32768 -32768 -32768 -32768 -32768 -32768 -32768 -32768 -32768 -32768 -32768 -32768 -32768 -32768 -32768 -32768 -32768 -32768 -32768 -32768 -32768 -32768 -32768 -32768 -32768 -32768 -32768 -32768 -32768 -32768 -32768 -32768 -32768 -32768 -32768 -32768 -32768 -32768 -32768 -32768 -32768 -32768 -32768 -32768 -32768 -32768 -32768 -32768 -32768 -32768 -32768 -32768 -32768 -32768 -32768 -32768 -32768 -32768 -32768 -32768 -32768 -32768 -32768 -32768 -32768 -32768 -32768 -32768 -32768 -32768 -32768 -32768 -32768 -32768 -32768 -32768 -32768 -32768 -32768 -32768 -32768 -32768 -32768 -32768 -32768 -32768 -32768 -32768 -32768 -32768 -32768 -32768 -32768 -32768 -32768 -32768 -32768 -32768 -32768 -32768 -32768 -32768 -32768 -32768 -32768 -32768 -32768 -32768 -32768 -32768 -32768 -32768 -32768 -32768 -32768 -32768 -32768 -32768 -32768 -32768 -32768 -32768 -32768 -32768 -32768 -32768 -32768 -32768 -32768 -32768 -32768 -32768 -32768 -32768 -32768 -32768 -32768 -32768 -32768 -32768 -32768 -32768 -32768 -32768 -32768 -32768 -32768 -32768 -32768 -32768 -32768 -32768 -32768 -32768 -32768 -32768 -32768 -32768 -32768 -32768 -32768 -32768 -32768 -32768 -32768 -32768 -32768 -32768 -32768 -32768 -32768 -32768 -32768 -32768 -32768 -32768 -32768 -32768 -32768 -32768 -32768 -32768 -32768 -32768 -32768 -32768 -32768 -32768 -32768 -32768 -32768 -32768 -32768 -32768 -32768 -32768 -32768 -32768 -32768 -32768 -32768 -32768 -32768 -32768 -32768 -32768 -32768 -32768 -32768 -32768 -32768 -32768 -32768 -32768 -32768 -32768 -32768 -32768 -32768 -32768 -32768 -32768 -32768 -32768 -32768 -32768 -32768 -32768 -32768 -32768 -32768 -32768 -32768 -32768 -32768 -32768 -32768 -32768 -32768 -32768 -32768 -32768 -32768 -32768 -32768 -32768 -32768 -32768 -32768 -32768 -32768 -32768 -32768 -32768 -32768
 -32768 -32768 -32768 -32768 -32768 -32768 -32768 -32768 -32768 -32768 -32768 -32768 -32768 -32768 -32768 -32768 -32768 -32768 -32768 -32768 -32768 -32768 -32768 -32768 -32768 -32768 -32768 -32768 -32768 -32768 -32768 -32768 -32768 -32768 -32768 -32768 -32768 -32768 -32768 -32768 -32768 -32768 -32768 -32768 -32768 -32768 -32768 -32768 -32768 -32768 -32768 -32768 -32768 -32768 -32768 -32768 -32768 -32768 -32768 -32768 -32768 -32768 -32768 -32768 -32768 -32768 -32768 -32768 -32768 -32768 -32768 -32768 -32768 -32768 -32768 -32768 -32768 -32768 -32768 -32768 -32768 -32768 -32768 -32768 -32768 -32768 -32768 -32768 -32768 -32768 -32768 -32768 -32768 -32768 -32768 -32768 -32768 -32768 -32768 -32768 -32768 -32768 -32768 -32768 -32768 -32768 -32768 -32768 -32768 -32768 -32768 -32768 -32768 -32768 -32768 -32768 -32768 -32768 -32768 -32768 -32768 -32768 -32768 -32768 -32768 -32768 -32768 -32768 -32768 -32768 -32768 -32768 -32768 -32768 -32768 -32768 -32768 -32768 -32768 -32768 -32768 -32768 -32768 -32768 -32768 -32768 -32768 -32768 -32768 -32768 -32768 -32768 -32768 -32768 -32768 -32768 -32768 -32768 -32768 -32768 -32768 -32768 -32768 -32768 -32768 -32768 -32768 -32768 -32768 -32768 -32768 -32768 -32768 -32768 -32768 -32768 -32768 -32768 -32768 -32768 -32768 -32768 -32768 -32768 -32768 -32768 -32768 -32768 -32768 -32768 -32768 -32768 -32768 -32768 -32768 -32768 -32768 -32768 -32768 -32768 -32768 -32768 -32768 -32768 -32768 -32768 -32768 -32768 -32768 -32768 -32768 -32768 -32768 -32768 -32768 -32768 -32768 -32768 -32768 -32768 -32768 -32768 -32768 -32768 -32768 -32768 -32768 -32768 -32768 -32768 -32768 -32768 -32768 -32768 -32768 -32768 -32768 -32768 -32768 -32768 -32768 -32768 -32768 -32768 -32768 -32768 -32768 -32768 -32768 -32768 -32768 -32768 -32768 -32768 -32768 -32768 -32768 -32768 -32768 -32768 -32768 -32768 -32768 -32768 -32768 -32768 -32768 -32768 -32768 -32768 -32768 -32768 -32768 -32768 -32768 -32768 -32768 -32768 -32768 -32768 -32768 -32768 -32768 -32768 -32768 -32768 -32768 -32768 -32768 -32768 -32768 -32768 -32768 -32768 -32768 -32768 -32768 -32768 -32768 -32768 -32768 -32768 -32768 -4902.40 -4903.46 -4899.81 -4901.41 -4898.83 -4879.44 -4880.31 -4875.41 -4882.41 -4887.91 -4893.51 -4904.06 -4908.56 -4912.06 -4897.47 -4890.83 -4900.02 -4898.02 -4900.17 -4895.97 -4896.84 -4896.79 -4895.14 -4890.91 -4880.32 -4895.50 -4890.54 -4878.96 -4886.39 -4901.61 -4901.61 -4899.53 -4898.58 -4899.47 -4896.62 -32768 -32768 -32768 -32768 -32768 -32768 -32768 -32768 -32768 -32768 -32768 -32768 -32768 -32768 -32768 -32768 -32768 -32768 -32768 -32768 -32768 -32768 -32768 -32768 -32768 -32768 -32768 -32768 -32768 -32768 -32768 -32768 -32768 -32768 -32768 -32768 -32768 -32768 -32768 -32768 -32768 -32768 -32768 -32768 -32768 -32768 -32768 -32768 -32768 -32768 -32768 -32768 -32768 -32768 -32768 -32768 -32768 -32768 -32768 -32768 -32768 -32768 -32768 -32768 -32768 -32768 -32768 -32768 -32768 -32768 -32768 -32768 -32768 -32768 -32768 -32768 -32768 -32768 -32768 -32768 -32768 -32768 -32768 -32768 -32768 -32768 -32768 -32768 -32768 -32768 -32768 -32768 -32768 -32768 -32768 -32768 -32768 -32768 -32768 -32768 -32768 -32768 -32768 -32768 -32768 -32768 -32768 -32768 -32768 -32768 -32768 -32768 -32768 -32768 -32768 -32768 -32768 -32768 -32768 -32768 -32768 -32768 -32768 -32768 -32768 -32768 -32768 -32768 -32768 -32768 -32768 -32768 -32768 -32768 -32768 -32768 -32768 -32768 -32768 -32768 -32768 -32768 -32768 -32768 -32768 -32768 -32768 -32768 -32768 -32768 -32768 -32768 -32768 -32768 -32768 -32768 -32768 -32768 -32768 -32768 -32768 -32768 -32768 -32768 -32768 -32768 -32768 -32768 -32768 -32768 -32768 -32768 -32768 -32768 -32768 -32768 -32768 -32768 -32768 -32768 -32768 -32768 -32768 -32768 -32768 -32768 -32768 -32768 -32768 -32768 -32768 -32768 -32768 -32768 -32768 -32768 -32768 -32768 -32768 -32768 -32768 -32768 -32768 -32768 -32768 -32768 -32768 -32768 -32768 -32768 -32768 -32768 -32768 -32768 -32768 -32768 -32768 -32768 -32768 -32768 -32768 -32768 -32768 -32768 -32768 -32768 -32768 -32768 -32768 -32768 -32768 -32768 -32768 -32768 -32768 -32768 -32768 -32768 -32768 -32768 -32768 -32768 -32768 -32768 -32768 -32768 -32768 -32768 -32768 -32768 -32768 -32768 -32768 -32768 -32768 -32768 -32768 -32768 -32768 -32768 -32768 -32768 -32768 -32768 -32768 -32768 -32768 -32768 -32768 -32768 -32768 -32768 -32768 -32768 -32768 -32768 -32768 -32768 -32768 -32768 -32768 -32768 -32768 -32768 -32768 -32768 -32768 -32768 -32768 -32768 -32768 -32768 -32768 -32768 -32768 -32768 -32768 -32768 -32768 -32768 -32768 -32768 -32768 -32768 -32768 -32768 -32768 -32768 -32768 -32768 -32768 -32768 -32768 -32768 -32768 -32768 -32768 -32768 -32768 -32768 -32768 -32768 -32768 -32768 -32768 -32768 -32768 -32768 -32768 -32768 -32768 -32768 -32768 -32768 -32768 -32768 -32768 -32768 -32768 -32768 -32768 -32768 -32768 -32768 -32768 -32768 -32768 -32768 -32768 -32768 -32768 -32768 -32768 -32768 -32768 -32768 -32768 -32768 -32768 -32768 -32768 -32768 -32768 -32768 -32768 -32768 -32768 -32768 -32768 -32768 -32768 -32768 -32768 -32768 -32768 -32768 -32768 -32768 -32768 -32768 -32768 -32768 -32768 -32768 -32768 -32768 -32768 -32768 -32768 -32768 -32768 -32768 -32768 -32768 -32768 -32768 -32768 -32768 -32768 -32768 -32768 -32768 -32768 -32768 -32768 -32768 -32768 -32768 -32768 -32768 -32768 -32768 -32768 -32768 -32768 -32768 -32768 -32768 -32768 -32768 -32768 -32768 -32768 -32768 -32768 -32768 -32768 -32768 -32768 -32768 -32768 -32768 -32768 -32768 -32768 -32768 -32768 -32768 -32768 -32768 -32768 -32768 -32768 -32768 -32768 -32768 -32768 -32768 -32768 -32768 -32768 -32768 -32768 -32768 -32768 -32768 -32768 -32768 -32768 -32768 -32768 -32768 -32768 -32768 -32768 -32768 -32768 -32768 -32768 -32768 -32768 -32768 -32768 -32768 -32768 -32768 -32768 -32768 -32768 -32768 -32768 -32768 -32768 -32768 -32768 -32768 -32768 -32768 -32768 -32768 -32768 -32768 -32768 -32768 -32768 -32768 -32768 -32768 -32768 -32768 -32768 -32768 -32768 -32768 -32768 -32768 -32768 -32768 -32768 -32768 -32768 -32768 -32768 -32768 -32768 -32768 -32768 -32768 -32768 -32768 -32768 -32768 -32768 -32768 -32768 -32768 -32768 -32768 -32768 -32768 -32768 -32768 -32768 -32768 -32768 -32768 -32768 -32768 -32768 -32768 -32768 -32768 -32768 -32768 -32768 -32768 -32768 -32768 -32768 -32768 -32768 -32768 -32768 -32768 -32768 -32768 -32768 -32768 -32768 -32768 -32768 -32768 -32768 -32768 -32768 -32768 -32768 -32768 -32768 -32768 -32768 -32768 -32768 -32768 -32768 -32768 -32768 -32768 -32768 -32768 -32768 -32768 -32768 -32768 -32768 -32768 -32768 -32768 -32768 -32768 -32768 -32768 -32768 -32768 -32768 -32768 -32768 -32768 -32768 -32768 -32768 -32768 -32768 -32768 -32768 -32768 -32768 -32768 -32768 -32768 -32768 -32768 -32768 -32768 -32768 -32768 -32768 -32768 -32768 -32768 -32768 -32768
 -32768 -32768 -32768 -32768 -32768 -32768 -32768 -32768 -32768 -32768 -32768 -32768 -32768 -32768 -32768 -32768 -32768 -32768 -32768 -32768 -32768 -32768 -32768 -32768 -32768 -32768 -32768 -32768 -32768 -32768 -32768 -32768 -32768 -32768 -32768 -32768 -32768 -32768 -32768 -32768 -32768 -32768 -32768 -32768 -32768 -32768 -32768 -32768 -32768 -32768 -32768 -32768 -32768 -32768 -32768 -32768 -32768 -32768 -32768 -32768 -32768 -32768 -32768 -32768 -32768 -32768 -32768 -32768 -32768 -32768 -32768 -32768 -32768 -32768 -32768 -32768 -32768 -32768 -32768 -32768 -32768 -32768 -32768 -32768 -32768 -32768 -32768 -32768 -32768 -32768 -32768 -32768 -32768 -32768 -32768 -32768 -32768 -32768 -32768 -32768 -32768 -32768 -32768 -32768 -32768 -32768 -32768 -32768 -32768 -32768 -32768 -32768 -32768 -32768 -32768 -32768 -32768 -32768 -32768 -32768 -32768 -32768 -32768 -32768 -32768 -32768 -32768 -32768 -32768 -32768 -32768 -32768 -32768 -32768 -32768 -32768 -32768 -32768 -32768 -32768 -32768 -32768 -32768 -32768 -32768 -32768 -32768 -32768 -32768 -32768 -32768 -32768 -32768 -32768 -32768 -32768 -32768 -32768 -32768 -32768 -32768 -32768 -32768 -32768 -32768 -32768 -32768 -32768 -32768 -32768 -32768 -32768 -32768 -32768 -32768 -32768 -32768 -32768 -32768 -32768 -32768 -32768 -32768 -32768 -32768 -32768 -32768 -32768 -32768 -32768 -32768 -32768 -32768 -32768 -32768 -32768 -32768 -32768 -32768 -32768 -32768 -32768 -32768 -32768 -32768 -32768 -32768 -32768 -32768 -32768 -32768 -32768 -32768 -32768 -32768 -32768 -32768 -32768 -32768 -32768 -32768 -32768 -32768 -32768 -32768 -32768 -32768 -32768 -32768 -32768 -32768 -32768 -32768 -32768 -32768 -32768 -32768 -32768 -32768 -32768 -32768 -32768 -32768 -32768 -32768 -32768 -32768 -32768 -32768 -32768 -32768 -32768 -32768 -32768 -32768 -32768 -32768 -32768 -32768 -32768 -32768 -32768 -32768 -32768 -32768 -32768 -32768 -32768 -32768 -32768 -32768 -32768 -32768 -32768 -32768 -32768 -32768 -32768 -32768 -32768 -32768 -32768 -32768 -32768 -32768 -32768 -32768 -32768 -32768 -32768 -32768 -32768 -32768 -32768 -32768 -32768 -32768 -32768 -32768 -4892.20 -4898.46 -4893.30 -4896.05 -4903.90 -4905.80 -4905.81 -4897.91 -4901.41 -4906.91 -4885.18 -4893.06 -4895.06 -4898.56 -4895.11 -4888.17 -4894.09 -4898.30 -4899.35 -4899.55 -4899.09 -4897.27 -4892.69 -4890.09 -4884.44 -4883.23 -4884.50 -4887.42 -4893.96 -4902.61 -4890.95 -4901.61 -4882.93 -4896.53 -4888.47 -4889.43 -4890.83 -4873.43 -4865.93 -4858.43 -32768 -32768 -32768 -32768 -32768 -32768 -32768 -32768 -32768 -32768 -32768 -32768 -32768 -32768 -32768 -32768 -32768 -32768 -32768 -32768 -32768 -32768 -32768 -32768 -32768 -32768 -32768 -32768 -32768 -32768 -32768 -32768 -32768 -32768 -32768 -32768 -32768 -32768 -32768 -32768 -32768 -32768 -32768 -32768 -32768 -32768 -32768 -32768 -32768 -32768 -32768 -32768 -32768 -32768 -32768 -32768 -32768 -32768 -32768 -32768 -32768 -32768 -32768 -32768 -32768 -32768 -32768 -32768 -32768 -32768 -32768 -32768 -32768 -32768 -32768 -32768 -32768 -32768 -32768 -32768 -32768 -32768 -32768 -32768 -32768 -32768 -32768 -32768 -32768 -32768 -32768 -32768 -32768 -32768 -32768 -32768 -32768 -32768 -32768 -32768 -32768 -32768 -32768 -32768 -32768 -32768 -32768 -32768 -32768 -32768 -32768 -32768 -32768 -32768 -32768 -32768 -32768 -32768 -32768 -32768 -32768 -32768 -32768 -32768 -32768 -32768 -32768 -32768 -32768 -32768 -32768 -32768 -32768 -32768 -32768 -32768 -32768 -32768 -32768 -32768 -32768 -32768 -32768 -32768 -32768 -32768 -32768 -32768 -32768 -32768 -32768 -32768 -32768 -32768 -32768 -32768 -32768 -32768 -32768 -32768 -32768 -32768 -32768 -32768 -32768 -32768 -32768 -32768 -32768 -32768 -32768 -32768 -32768 -32768 -32768 -32768 -32768 -32768 -32768 -32768 -32768 -32768 -32768 -32768 -32768 -32768 -32768 -32768 -32768 -32768 -32768 -32768 -32768 -32768 -32768 -32768 -32768 -32768 -32768 -32768 -32768 -32768 -32768 -32768 -32768 -32768 -32768 -32768 -32768 -32768 -32768 -32768 -32768 -32768 -32768 -32768 -32768 -32768 -32768 -32768 -32768 -32768 -32768 -32768 -32768 -32768 -32768 -32768 -32768 -32768 -32768 -32768 -32768 -32768 -32768 -32768 -32768 -32768 -32768 -32768 -32768 -32768 -32768 -32768 -32768 -32768 -32768 -32768 -32768 -32768 -32768 -32768 -32768 -32768 -32768 -32768 -32768 -32768 -32768 -32768 -32768 -32768 -32768 -32768 -32768 -32768 -32768 -32768 -32768 -32768 -32768 -32768 -32768 -32768 -32768 -32768 -32768 -32768 -32768 -32768 -32768 -32768 -32768 -32768 -32768 -32768 -32768 -32768 -32768 -32768 -32768 -32768 -32768 -32768 -32768 -32768 -32768 -32768 -32768 -32768 -32768 -32768 -32768 -32768 -32768 -32768 -32768 -32768 -32768 -32768 -32768 -32768 -32768 -32768 -32768 -32768 -32768 -32768 -32768 -32768 -32768 -32768 -32768 -32768 -32768 -32768 -32768 -32768 -32768 -32768 -32768 -32768 -32768 -32768 -32768 -32768 -32768 -32768 -32768 -32768 -32768 -32768 -32768 -32768 -32768 -32768 -32768 -32768 -32768 -32768 -32768 -32768 -32768 -32768 -32768 -32768 -32768 -32768 -32768 -32768 -32768 -32768 -32768 -32768 -32768 -32768 -32768 -32768 -32768 -32768 -32768 -32768 -32768 -32768 -32768 -32768 -32768 -32768 -32768 -32768 -32768 -32768 -32768 -32768 -32768 -32768 -32768 -32768 -32768 -32768 -32768 -32768 -32768 -32768 -32768 -32768 -32768 -32768 -32768 -32768 -32768 -32768 -32768 -32768 -32768 -32768 -32768 -32768 -32768 -32768 -32768 -32768 -32768 -32768 -32768 -32768 -32768 -32768 -32768 -32768 -32768 -32768 -32768 -32768 -32768 -32768 -32768 -32768 -32768 -32768 -32768 -32768 -32768 -32768 -32768 -32768 -32768 -32768 -32768 -32768 -32768 -32768 -32768 -32768 -32768 -32768 -32768 -32768 -32768 -32768 -32768 -32768 -32768 -32768 -32768 -32768 -32768 -32768 -32768 -32768 -32768 -32768 -32768 -32768 -32768 -32768 -32768 -32768 -32768 -32768 -32768 -32768 -32768 -32768 -32768 -32768 -32768 -32768 -32768 -32768 -32768 -32768 -32768 -32768 -32768 -32768 -32768 -32768 -32768 -32768 -32768 -32768 -32768 -32768 -32768 -32768 -32768 -32768 -32768 -32768 -32768 -32768 -32768 -32768 -32768 -32768 -32768 -32768 -32768 -32768 -32768 -32768 -32768 -32768 -32768 -32768 -32768 -32768 -32768 -32768 -32768 -32768 -32768 -32768 -32768 -32768 -32768 -32768 -32768 -32768 -32768 -32768 -32768 -32768 -32768 -32768 -32768 -32768 -32768 -32768 -32768 -32768 -32768 -32768 -32768 -32768 -32768 -32768 -32768 -32768 -32768 -32768 -32768 -32768 -32768 -32768 -32768 -32768 -32768 -32768 -32768 -32768 -32768 -32768 -32768 -32768 -32768 -32768 -32768 -32768 -32768 -32768 -32768 -32768 -32768 -32768 -32768 -32768 -32768 -32768 -32768 -32768 -32768 -32768 -32768 -32768 -32768 -32768 -32768 -32768 -32768 -32768 -32768 -32768 -32768 -32768 -32768 -32768 -32768 -32768 -32768 -32768 -32768 -32768 -32768 -32768 -32768 -32768 -32768 -32768 -32768 -32768 -32768 -32768 -32768 -32768 -32768 -32768 -32768 -32768 -32768
 -32768 -32768 -32768 -32768 -32768 -32768 -32768 -32768 -32768 -32768 -32768 -32768 -32768 -32768 -32768 -32768 -32768 -32768 -32768 -32768 -32768 -32768 -32768 -32768 -32768 -32768 -32768 -32768 -32768 -32768 -32768 -32768 -32768 -32768 -32768 -32768 -32768 -32768 -32768 -32768 -32768 -32768 -32768 -32768 -32768 -32768 -32768 -32768 -32768 -32768 -32768 -32768 -32768 -32768 -32768 -32768 -32768 -32768 -32768 -32768 -32768 -32768 -32768 -32768 -32768 -32768 -32768 -32768 -32768 -32768 -32768 -32768 -32768 -32768 -32768 -32768 -32768 -32768 -32768 -32768 -32768 -32768 -32768 -32768 -32768 -32768 -32768 -32768 -32768 -32768 -32768 -32768 -32768 -32768 -32768 -32768 -32768 -32768 -32768 -32768 -32768 -32768 -32768 -32768 -32768 -32768 -32768 -32768 -32768 -32768 -32768 -32768 -32768 -32768 -32768 -32768 -32768 -32768 -32768 -32768 -32768 -32768 -32768 -32768 -32768 -32768 -32768 -32768 -32768 -32768 -32768 -32768 -32768 -32768 -32768 -32768 -32768 -32768 -32768 -32768 -32768 -32768 -32768 -32768 -32768 -32768 -32768 -32768 -32768 -32768 -32768 -32768 -32768 -32768 -32768 -32768 -32768 -32768 -32768 -32768 -32768 -32768 -32768 -32768 -32768 -32768 -32768 -32768 -32768 -32768 -32768 -32768 -32768 -32768 -32768 -32768 -32768 -32768 -32768 -32768 -32768 -32768 -32768 -32768 -32768 -32768 -32768 -32768 -32768 -32768 -32768 -32768 -32768 -32768 -32768 -32768 -32768 -32768 -32768 -32768 -32768 -32768 -32768 -32768 -32768 -32768 -32768 -32768 -32768 -32768 -32768 -32768 -32768 -32768 -32768 -32768 -32768 -32768 -32768 -32768 -32768 -32768 -32768 -32768 -32768 -32768 -32768 -32768 -32768 -32768 -32768 -32768 -32768 -32768 -32768 -32768 -32768 -32768 -32768 -32768 -32768 -32768 -32768 -32768 -32768 -32768 -32768 -32768 -32768 -32768 -32768 -32768 -32768 -32768 -32768 -32768 -32768 -32768 -32768 -32768 -32768 -32768 -32768 -32768 -32768 -32768 -32768 -32768 -32768 -32768 -32768 -32768 -32768 -32768 -32768 -32768 -32768 -32768 -32768 -32768 -32768 -32768 -32768 -32768 -32768 -32768 -32768 -32768 -32768 -32768 -32768 -32768 -32768 -32768 -32768 -32768 -4887.20 -4896.46 -4901.07 -4896.44 -4902.36 -4898.55 -4895.17 -4886.41 -4889.41 -4892.91 -4890.48 -4884.06 -4887.56 -4890.06 -4889.61 -4887.17 -4901.50 -4904.02 -4902.85 -4896.90 -4891.18 -4895.51 -4887.25 -4880.61 -4894.88 -4885.32 -4881.91 -4883.09 -4891.28 -4875.95 -4864.61 -4902.61 -4890.53 -4891.53 -4872.08 -4879.47 -4885.63 -4886.43 -4886.43 -4883.15 -4872.95 -4878.04 -4879.84 -32768 -32768 -32768 -32768 -32768 -32768 -32768 -32768 -32768 -32768 -32768 -32768 -32768 -32768 -32768 -32768 -32768 -32768 -32768 -32768 -32768 -32768 -32768 -32768 -32768 -32768 -32768 -32768 -32768 -32768 -32768 -32768 -32768 -32768 -32768 -32768 -32768 -32768 -32768 -32768 -32768 -32768 -32768 -32768 -32768 -32768 -32768 -32768 -32768 -32768 -32768 -32768 -32768 -32768 -32768 -32768 -32768 -32768 -32768 -32768 -32768 -32768 -32768 -32768 -32768 -32768 -32768 -32768 -32768 -32768 -32768 -32768 -32768 -32768 -32768 -32768 -32768 -32768 -32768 -32768 -32768 -32768 -32768 -32768 -32768 -32768 -32768 -32768 -32768 -32768 -32768 -32768 -32768 -32768 -32768 -32768 -32768 -32768 -32768 -32768 -32768 -32768 -32768 -32768 -32768 -32768 -32768 -32768 -32768 -32768 -32768 -32768 -32768 -32768 -32768 -32768 -32768 -32768 -32768 -32768 -32768 -32768 -32768 -32768 -32768 -32768 -32768 -32768 -32768 -32768 -32768 -32768 -32768 -32768 -32768 -32768 -32768 -32768 -32768 -32768 -32768 -32768 -32768 -32768 -32768 -32768 -32768 -32768 -32768 -32768 -32768 -32768 -32768 -32768 -32768 -32768 -32768 -32768 -32768 -32768 -32768 -32768 -32768 -32768 -32768 -32768 -32768 -32768 -32768 -32768 -32768 -32768 -32768 -32768 -32768 -32768 -32768 -32768 -32768 -32768 -32768 -32768 -32768 -32768 -32768 -32768 -32768 -32768 -32768 -32768 -32768 -32768 -32768 -32768 -32768 -32768 -32768 -32768 -32768 -32768 -32768 -32768 -32768 -32768 -32768 -32768 -32768 -32768 -32768 -32768 -32768 -32768 -32768 -32768 -32768 -32768 -32768 -32768 -32768 -32768 -32768 -32768 -32768 -32768 -32768 -32768 -32768 -32768 -32768 -32768 -32768 -32768 -32768 -32768 -32768 -32768 -32768 -32768 -32768 -32768 -32768 -32768 -32768 -32768 -32768 -32768 -32768 -32768 -32768 -32768 -32768 -32768 -32768 -32768 -32768 -32768 -32768 -32768 -32768 -32768 -32768 -32768 -32768 -32768 -32768 -32768 -32768 -32768 -32768 -32768 -32768 -32768 -32768 -32768 -32768 -32768 -32768 -32768 -32768 -32768 -32768 -32768 -32768 -32768 -32768 -32768 -32768 -32768 -32768 -32768 -32768 -32768 -32768 -32768 -32768 -32768 -32768 -32768 -32768 -32768 -32768 -32768 -32768 -32768 -32768 -32768 -32768 -32768 -32768 -32768 -32768 -32768 -32768 -32768 -32768 -32768 -32768 -32768 -32768 -32768 -32768 -32768 -32768 -32768 -32768 -32768 -32768 -32768 -32768 -32768 -32768 -32768 -32768 -32768 -32768 -32768 -32768 -32768 -32768 -32768 -32768 -32768 -32768 -32768 -32768 -32768 -32768 -32768 -32768 -32768 -32768 -32768 -32768 -32768 -32768 -32768 -32768 -32768 -32768 -32768 -32768 -32768 -32768 -32768 -32768 -32768 -32768 -32768 -32768 -32768 -32768 -32768 -32768 -32768 -32768 -32768 -32768 -32768 -32768 -32768 -32768 -32768 -32768 -32768 -32768 -32768 -32768 -32768 -32768 -32768 -32768 -32768 -32768 -32768 -32768 -32768 -32768 -32768 -32768 -32768 -32768 -32768 -32768 -32768 -32768 -32768 -32768 -32768 -32768 -32768 -32768 -32768 -32768 -32768 -32768 -32768 -32768 -32768 -32768 -32768 -32768 -32768 -32768 -32768 -32768 -32768 -32768 -32768 -32768 -32768 -32768 -32768 -32768 -32768 -32768 -32768 -32768 -32768 -32768 -32768 -32768 -32768 -32768 -32768 -32768 -32768 -32768 -32768 -32768 -32768 -32768 -32768 -32768 -32768 -32768 -32768 -32768 -32768 -32768 -32768 -32768 -32768 -32768 -32768 -32768 -32768 -32768 -32768 -32768 -32768 -32768 -32768 -32768 -32768 -32768 -32768 -32768 -32768 -32768 -32768 -32768 -32768 -32768 -32768 -32768 -32768 -32768 -32768 -32768 -32768 -32768 -32768 -32768 -32768 -32768 -32768 -32768 -32768 -32768 -32768 -32768 -32768 -32768 -32768 -32768 -32768 -32768 -32768 -32768 -32768 -32768 -32768 -32768 -32768 -32768 -32768 -32768 -32768 -32768 -32768 -32768 -32768 -32768 -32768 -32768 -32768 -32768 -32768 -32768 -32768 -32768 -32768 -32768 -32768 -32768 -32768 -32768 -32768 -32768 -32768 -32768 -32768 -32768 -32768 -32768 -32768 -32768 -32768 -32768 -32768 -32768 -32768 -32768 -32768 -32768 -32768 -32768 -32768 -32768 -32768 -32768 -32768 -32768 -32768 -32768 -32768 -32768 -32768 -32768 -32768 -32768 -32768 -32768 -32768 -32768 -32768 -32768 -32768 -32768 -32768 -32768 -32768 -32768 -32768 -32768 -32768 -32768 -32768 -32768 -32768 -32768 -32768 -32768 -32768 -32768 -32768 -32768 -32768 -32768 -32768 -32768 -32768 -32768 -32768 -32768 -32768 -32768 -32768 -32768 -32768 -32768 -32768 -32768 -32768 -32768 -32768 -32768 -32768 -32768 -32768 -32768
 -32768 -32768 -32768 -32768 -32768 -32768 -32768 -32768 -32768 -32768 -32768 -32768 -32768 -32768 -32768 -32768 -32768 -32768 -32768 -32768 -32768 -32768 -32768 -32768 -32768 -32768 -32768 -32768 -32768 -32768 -32768 -32768 -32768 -32768 -32768 -32768 -32768 -32768 -32768 -32768 -32768 -32768 -32768 -32768 -32768 -32768 -32768 -32768 -32768 -32768 -32768 -32768 -32768 -32768 -32768 -32768 -32768 -32768 -32768 -32768 -32768 -32768 -32768 -32768 -32768 -32768 -32768 -32768 -32768 -32768 -32768 -32768 -32768 -32768 -32768 -32768 -32768 -32768 -32768 -32768 -32768 -32768 -32768 -32768 -32768 -32768 -32768 -32768 -32768 -32768 -32768 -32768 -32768 -32768 -32768 -32768 -32768 -32768 -32768 -32768 -32768 -32768 -32768 -32768 -32768 -32768 -32768 -32768 -32768 -32768 -32768 -32768 -32768 -32768 -32768 -32768 -32768 -32768 -32768 -32768 -32768 -32768 -32768 -32768 -32768 -32768 -32768 -32768 -32768 -32768 -32768 -32768 -32768 -32768 -32768 -32768 -32768 -32768 -32768 -32768 -32768 -32768 -32768 -32768 -32768 -32768 -32768 -32768 -32768 -32768 -32768 -32768 -32768 -32768 -32768 -32768 -32768 -32768 -32768 -32768 -32768 -32768 -32768 -32768 -32768 -32768 -32768 -32768 -32768 -32768 -32768 -32768 -32768 -32768 -32768 -32768 -32768 -32768 -32768 -32768 -32768 -32768 -32768 -32768 -32768 -32768 -32768 -32768 -32768 -32768 -32768 -32768 -32768 -32768 -32768 -32768 -32768 -32768 -32768 -32768 -32768 -32768 -32768 -32768 -32768 -32768 -32768 -32768 -32768 -32768 -32768 -32768 -32768 -32768 -32768 -32768 -32768 -32768 -32768 -32768 -32768 -32768 -32768 -32768 -32768 -32768 -32768 -32768 -32768 -32768 -32768 -32768 -32768 -32768 -32768 -32768 -32768 -32768 -32768 -32768 -32768 -32768 -32768 -32768 -32768 -32768 -32768 -32768 -32768 -32768 -32768 -32768 -32768 -32768 -32768 -32768 -32768 -32768 -32768 -32768 -32768 -32768 -32768 -32768 -32768 -32768 -32768 -32768 -32768 -32768 -32768 -32768 -32768 -32768 -32768 -32768 -32768 -32768 -32768 -32768 -32768 -32768 -32768 -32768 -32768 -32768 -32768 -32768 -32768 -32768 -32768 -32768 -32768 -4907.49 -4895.80 -4899.40 -4903.31 -4911.05 -4911.60 -4916.91 -4899.91 -4881.91 -4905.11 -4917.06 -4878.56 -4880.56 -4883.06 -4883.67 -4885.17 -4900.14 -4903.69 -4903.74 -4897.06 -4896.09 -4898.11 -4880.96 -4884.21 -4900.84 -4898.32 -4893.16 -4898.82 -4901.28 -4881.95 -4880.45 -4865.61 -4873.85 -4882.08 -4891.13 -4899.39 -4882.43 -4883.33 -4884.43 -4882.24 -4881.76 -4872.09 -4875.47 -4872.47 -4880.84 -4877.35 -32768 -32768 -32768 -32768 -32768 -32768 -32768 -32768 -32768 -32768 -32768 -32768 -32768 -32768 -32768 -32768 -32768 -32768 -32768 -32768 -32768 -32768 -32768 -32768 -32768 -32768 -32768 -32768 -32768 -32768 -32768 -32768 -32768 -32768 -32768 -32768 -32768 -32768 -32768 -32768 -32768 -32768 -32768 -32768 -32768 -32768 -32768 -32768 -32768 -32768 -32768 -32768 -32768 -32768 -32768 -32768 -32768 -32768 -32768 -32768 -32768 -32768 -32768 -32768 -32768 -32768 -32768 -32768 -32768 -32768 -32768 -32768 -32768 -32768 -32768 -32768 -32768 -32768 -32768 -32768 -32768 -32768 -32768 -32768 -32768 -32768 -32768 -32768 -32768 -32768 -32768 -32768 -32768 -32768 -32768 -32768 -32768 -32768 -32768 -32768 -32768 -32768 -32768 -32768 -32768 -32768 -32768 -32768 -32768 -32768 -32768 -32768 -32768 -32768 -32768 -32768 -32768 -32768 -32768 -32768 -32768 -32768 -32768 -32768 -32768 -32768 -32768 -32768 -32768 -32768 -32768 -32768 -32768 -32768 -32768 -32768 -32768 -32768 -32768 -32768 -32768 -32768 -32768 -32768 -32768 -32768 -32768 -32768 -32768 -32768 -32768 -32768 -32768 -32768 -32768 -32768 -32768 -32768 -32768 -32768 -32768 -32768 -32768 -32768 -32768 -32768 -32768 -32768 -32768 -32768 -32768 -32768 -32768 -32768 -32768 -32768 -32768 -32768 -32768 -32768 -32768 -32768 -32768 -32768 -32768 -32768 -32768 -32768 -32768 -32768 -32768 -32768 -32768 -32768 -32768 -32768 -32768 -32768 -32768 -32768 -32768 -32768 -32768 -32768 -32768 -32768 -32768 -32768 -32768 -32768 -32768 -32768 -32768 -32768 -32768 -32768 -32768 -32768 -32768 -32768 -32768 -32768 -32768 -32768 -32768 -32768 -32768 -32768 -32768 -32768 -32768 -32768 -32768 -32768 -32768 -32768 -32768 -32768 -32768 -32768 -32768 -32768 -32768 -32768 -32768 -32768 -32768 -32768 -32768 -32768 -32768 -32768 -32768 -32768 -32768 -32768 -32768 -32768 -32768 -32768 -32768 -32768 -32768 -32768 -32768 -32768 -32768 -32768 -32768 -32768 -32768 -32768 -32768 -32768 -32768 -32768 -32768 -32768 -32768 -32768 -32768 -32768 -32768 -32768 -32768 -32768 -32768 -32768 -32768 -32768 -32768 -32768 -32768 -32768 -32768 -32768 -32768 -32768 -32768 -32768 -32768 -32768 -32768 -32768 -32768 -32768 -32768 -32768 -32768 -32768 -32768 -32768 -32768 -32768 -32768 -32768 -32768 -32768 -32768 -32768 -32768 -32768 -32768 -32768 -32768 -32768 -32768 -32768 -32768 -32768 -32768 -32768 -32768 -32768 -32768 -32768 -32768 -32768 -32768 -32768 -32768 -32768 -32768 -32768 -32768 -32768 -32768 -32768 -32768 -32768 -32768 -32768 -32768 -32768 -32768 -32768 -32768 -32768 -32768 -32768 -32768 -32768 -32768 -32768 -32768 -32768 -32768 -32768 -32768 -32768 -32768 -32768 -32768 -32768 -32768 -32768 -32768 -32768 -32768 -32768 -32768 -32768 -32768 -32768 -32768 -32768 -32768 -32768 -32768 -32768 -32768 -32768 -32768 -32768 -32768 -32768 -32768 -32768 -32768 -32768 -32768 -32768 -32768 -32768 -32768 -32768 -32768 -32768 -32768 -32768 -32768 -32768 -32768 -32768 -32768 -32768 -32768 -32768 -32768 -32768 -32768 -32768 -32768 -32768 -32768 -32768 -32768 -32768 -32768 -32768 -32768 -32768 -32768 -32768 -32768 -32768 -32768 -32768 -32768 -32768 -32768 -32768 -32768 -32768 -32768 -32768 -32768 -32768 -32768 -32768 -32768 -32768 -32768 -32768 -32768 -32768 -32768 -32768 -32768 -32768 -32768 -32768 -32768 -32768 -32768 -32768 -32768 -32768 -32768 -32768 -32768 -32768 -32768 -32768 -32768 -32768 -32768 -32768 -32768 -32768 -32768 -32768 -32768 -32768 -32768 -32768 -32768 -32768 -32768 -32768 -32768 -32768 -32768 -32768 -32768 -32768 -32768 -32768 -32768 -32768 -32768 -32768 -32768 -32768 -32768 -32768 -32768 -32768 -32768 -32768 -32768 -32768 -32768 -32768 -32768 -32768 -32768 -32768 -32768 -32768 -32768 -32768 -32768 -32768 -32768 -32768 -32768 -32768 -32768 -32768 -32768 -32768 -32768 -32768 -32768 -32768 -32768 -32768 -32768 -32768 -32768 -32768 -32768 -32768 -32768 -32768 -32768 -32768 -32768 -32768 -32768 -32768 -32768 -32768 -32768 -32768 -32768 -32768 -32768 -32768 -32768 -32768 -32768 -32768 -32768 -32768 -32768 -32768 -32768 -32768 -32768 -32768 -32768 -32768 -32768 -32768 -32768 -32768 -32768 -32768 -32768 -32768 -32768 -32768 -32768 -32768 -32768 -32768 -32768 -32768 -32768 -32768 -32768 -32768 -32768 -32768 -32768 -32768 -32768 -32768 -32768 -32768 -32768 -32768 -32768 -32768 -32768 -32768 -32768 -32768 -32768 -32768 -32768 -32768 -32768 -32768 -32768 -32768 -32768 -32768 -32768
 -32768 -32768 -32768 -32768 -32768 -32768 -32768 -32768 -32768 -32768 -32768 -32768 -32768 -32768 -32768 -32768 -32768 -32768 -32768 -32768 -32768 -32768 -32768 -32768 -32768 -32768 -32768 -32768 -32768 -32768 -32768 -32768 -32768 -32768 -32768 -32768 -32768 -32768 -32768 -32768 -32768 -32768 -32768 -32768 -32768 -32768 -32768 -32768 -32768 -32768 -32768 -32768 -32768 -32768 -32768 -32768 -32768 -32768 -32768 -32768 -32768 -32768 -32768 -32768 -32768 -32768 -32768 -32768 -32768 -32768 -32768 -32768 -32768 -32768 -32768 -32768 -32768 -32768 -32768 -32768 -32768 -32768 -32768 -32768 -32768 -32768 -32768 -32768 -32768 -32768 -32768 -32768 -32768 -32768 -32768 -32768 -32768 -32768 -32768 -32768 -32768 -32768 -32768 -32768 -32768 -32768 -32768 -32768 -32768 -32768 -32768 -32768 -32768 -32768 -32768 -32768 -32768 -32768 -32768 -32768 -32768 -32768 -32768 -32768 -32768 -32768 -32768 -32768 -32768 -32768 -32768 -32768 -32768 -32768 -32768 -32768 -32768 -32768 -32768 -32768 -32768 -32768 -32768 -32768 -32768 -32768 -32768 -32768 -32768 -32768 -32768 -32768 -32768 -32768 -32768 -32768 -32768 -32768 -32768 -32768 -32768 -32768 -32768 -32768 -32768 -32768 -32768 -32768 -32768 -32768 -32768 -32768 -32768 -32768 -32768 -32768 -32768 -32768 -32768 -32768 -32768 -32768 -32768 -32768 -32768 -32768 -32768 -32768 -32768 -32768 -32768 -32768 -32768 -32768 -32768 -32768 -32768 -32768 -32768 -32768 -32768 -32768 -32768 -32768 -32768 -32768 -32768 -32768 -32768 -32768 -32768 -32768 -32768 -32768 -32768 -32768 -32768 -32768 -32768 -32768 -32768 -32768 -32768 -32768 -32768 -32768 -32768 -32768 -32768 -32768 -32768 -32768 -32768 -32768 -32768 -32768 -32768 -32768 -32768 -32768 -32768 -32768 -32768 -32768 -32768 -32768 -32768 -32768 -32768 -32768 -32768 -32768 -32768 -32768 -32768 -32768 -32768 -32768 -32768 -32768 -32768 -32768 -32768 -32768 -32768 -32768 -32768 -32768 -32768 -32768 -32768 -32768 -32768 -32768 -32768 -32768 -32768 -32768 -32768 -32768 -32768 -32768 -32768 -32768 -32768 -32768 -32768 -32768 -32768 -32768 -4908.22 -4901.36 -4896.53 -4900.29 -4906.30 -4907.90 -4911.41 -4912.91 -4913.91 -4912.06 -4913.06 -4914.06 -4915.06 -4915.49 -4878.67 -4895.09 -4896.92 -4894.18 -4892.19 -4899.62 -4899.59 -4899.80 -4909.86 -4910.61 -4899.29 -4902.82 -4889.00 -4878.82 -4902.97 -4894.39 -4867.61 -4867.61 -4865.61 -4882.53 -4900.93 -4881.71 -4889.30 -4883.43 -4882.43 -4880.14 -4882.65 -4880.59 -4878.84 -4877.09 -4872.02 -4875.49 -4879.08 -4876.41 -4898.68 -4897.11 -32768 -32768 -32768 -32768 -32768 -32768 -32768 -32768 -32768 -32768 -32768 -32768 -32768 -32768 -32768 -32768 -32768 -32768 -32768 -32768 -32768 -32768 -32768 -32768 -32768 -32768 -32768 -32768 -32768 -32768 -32768 -32768 -32768 -32768 -32768 -32768 -32768 -32768 -32768 -32768 -32768 -32768 -32768 -32768 -32768 -32768 -32768 -32768 -32768 -32768 -32768 -32768 -32768 -32768 -32768 -32768 -32768 -32768 -32768 -32768 -32768 -32768 -32768 -32768 -32768 -32768 -32768 -32768 -32768 -32768 -32768 -32768 -32768 -32768 -32768 -32768 -32768 -32768 -32768 -32768 -32768 -32768 -32768 -32768 -32768 -32768 -32768 -32768 -32768 -32768 -32768 -32768 -32768 -32768 -32768 -32768 -32768 -32768 -32768 -32768 -32768 -32768 -32768 -32768 -32768 -32768 -32768 -32768 -32768 -32768 -32768 -32768 -32768 -32768 -32768 -32768 -32768 -32768 -32768 -32768 -32768 -32768 -32768 -32768 -32768 -32768 -32768 -32768 -32768 -32768 -32768 -32768 -32768 -32768 -32768 -32768 -32768 -32768 -32768 -32768 -32768 -32768 -32768 -32768 -32768 -32768 -32768 -32768 -32768 -32768 -32768 -32768 -32768 -32768 -32768 -32768 -32768 -32768 -32768 -32768 -32768 -32768 -32768 -32768 -32768 -32768 -32768 -32768 -32768 -32768 -32768 -32768 -32768 -32768 -32768 -32768 -32768 -32768 -32768 -32768 -32768 -32768 -32768 -32768 -32768 -32768 -32768 -32768 -32768 -32768 -32768 -32768 -32768 -32768 -32768 -32768 -32768 -32768 -32768 -32768 -32768 -32768 -32768 -32768 -32768 -32768 -32768 -32768 -32768 -32768 -32768 -32768 -32768 -32768 -32768 -32768 -32768 -32768 -32768 -32768 -32768 -32768 -32768 -32768 -32768 -32768 -32768 -32768 -32768 -32768 -32768 -32768 -32768 -32768 -32768 -32768 -32768 -32768 -32768 -32768 -32768 -32768 -32768 -32768 -32768 -32768 -32768 -32768 -32768 -32768 -32768 -32768 -32768 -32768 -32768 -32768 -32768 -32768 -32768 -32768 -32768 -32768 -32768 -32768 -32768 -32768 -32768 -32768 -32768 -32768 -32768 -32768 -32768 -32768 -32768 -32768 -32768 -32768 -32768 -32768 -32768 -32768 -32768 -32768 -32768 -32768 -32768 -32768 -32768 -32768 -32768 -32768 -32768 -32768 -32768 -32768 -32768 -32768 -32768 -32768 -32768 -32768 -32768 -32768 -32768 -32768 -32768 -32768 -32768 -32768 -32768 -32768 -32768 -32768 -32768 -32768 -32768 -32768 -32768 -32768 -32768 -32768 -32768 -32768 -32768 -32768 -32768 -32768 -32768 -32768 -32768 -32768 -32768 -32768 -32768 -32768 -32768 -32768 -32768 -32768 -32768 -32768 -32768 -32768 -32768 -32768 -32768 -32768 -32768 -32768 -32768 -32768 -32768 -32768 -32768 -32768 -32768 -32768 -32768 -32768 -32768 -32768 -32768 -32768 -32768 -32768 -32768 -32768 -32768 -32768 -32768 -32768 -32768 -32768 -32768 -32768 -32768 -32768 -32768 -32768 -32768 -32768 -32768 -32768 -32768 -32768 -32768 -32768 -32768 -32768 -32768 -32768 -32768 -32768 -32768 -32768 -32768 -32768 -32768 -32768 -32768 -32768 -32768 -32768 -32768 -32768 -32768 -32768 -32768 -32768 -32768 -32768 -32768 -32768 -32768 -32768 -32768 -32768 -32768 -32768 -32768 -32768 -32768 -32768 -32768 -32768 -32768 -32768 -32768 -32768 -32768 -32768 -32768 -32768 -32768 -32768 -32768 -32768 -32768 -32768 -32768 -32768 -32768 -32768 -32768 -32768 -32768 -32768 -32768 -32768 -32768 -32768 -32768 -32768 -32768 -32768 -32768 -32768 -32768 -32768 -32768 -32768 -32768 -32768 -32768 -32768 -32768 -32768 -32768 -32768 -32768 -32768 -32768 -32768 -32768 -32768 -32768 -32768 -32768 -32768 -32768 -32768 -32768 -32768 -32768 -32768 -32768 -32768 -32768 -32768 -32768 -32768 -32768 -32768 -32768 -32768 -32768 -32768 -32768 -32768 -32768 -32768 -32768 -32768 -32768 -32768 -32768 -32768 -32768 -32768 -32768 -32768 -32768 -32768 -32768 -32768 -32768 -32768 -32768 -32768 -32768 -32768 -32768 -32768 -32768 -32768 -32768 -32768 -32768 -32768 -32768 -32768 -32768 -32768 -32768 -32768 -32768 -32768 -32768 -32768 -32768 -32768 -32768 -32768 -32768 -32768 -32768 -32768 -32768 -32768 -32768 -32768 -32768 -32768 -32768 -32768 -32768 -32768 -32768 -32768 -32768 -32768 -32768 -32768 -32768 -32768 -32768 -32768 -32768 -32768 -32768 -32768 -32768 -32768 -32768 -32768 -32768 -32768 -32768 -32768 -32768 -32768 -32768 -32768 -32768 -32768 -32768 -32768 -32768 -32768 -32768 -32768 -32768 -32768 -32768 -32768 -32768 -32768 -32768 -32768 -32768 -32768 -32768 -32768 -32768 -32768 -32768 -32768 -32768 -32768 -32768 -32768 -32768 -32768 -32768 -32768 -32768 -32768 -32768 -32768
 -32768 -32768 -32768 -32768 -32768 -32768 -32768 -32768 -32768 -32768 -32768 -32768 -32768 -32768 -32768 -32768 -32768 -32768 -32768 -32768 -32768 -32768 -32768 -32768 -32768 -32768 -32768 -32768 -32768 -32768 -32768 -32768 -32768 -32768 -32768 -32768 -32768 -32768 -32768 -32768 -32768 -32768 -32768 -32768 -32768 -32768 -32768 -32768 -32768 -32768 -32768 -32768 -32768 -32768 -32768 -32768 -32768 -32768 -32768 -32768 -32768 -32768 -32768 -32768 -32768 -32768 -32768 -32768 -32768 -32768 -32768 -32768 -32768 -32768 -32768 -32768 -32768 -32768 -32768 -32768 -32768 -32768 -32768 -32768 -32768 -32768 -32768 -32768 -32768 -32768 -32768 -32768 -32768 -32768 -32768 -32768 -32768 -32768 -32768 -32768 -32768 -32768 -32768 -32768 -32768 -32768 -32768 -32768 -32768 -32768 -32768 -32768 -32768 -32768 -32768 -32768 -32768 -32768 -32768 -32768 -32768 -32768 -32768 -32768 -32768 -32768 -32768 -32768 -32768 -32768 -32768 -32768 -32768 -32768 -32768 -32768 -32768 -32768 -32768 -32768 -32768 -32768 -32768 -32768 -32768 -32768 -32768 -32768 -32768 -32768 -32768 -32768 -32768 -32768 -32768 -32768 -32768 -32768 -32768 -32768 -32768 -32768 -32768 -32768 -32768 -32768 -32768 -32768 -32768 -32768 -32768 -32768 -32768 -32768 -32768 -32768 -32768 -32768 -32768 -32768 -32768 -32768 -32768 -32768 -32768 -32768 -32768 -32768 -32768 -32768 -32768 -32768 -32768 -32768 -32768 -32768 -32768 -32768 -32768 -32768 -32768 -32768 -32768 -32768 -32768 -32768 -32768 -32768 -32768 -32768 -32768 -32768 -32768 -32768 -32768 -32768 -32768 -32768 -32768 -32768 -32768 -32768 -32768 -32768 -4932.83 -32768 -32768 -32768 -32768 -32768 -32768 -32768 -32768 -32768 -32768 -32768 -32768 -32768 -32768 -32768 -32768 -32768 -32768 -32768 -32768 -32768 -32768 -32768 -32768 -32768 -32768 -32768 -32768 -32768 -32768 -32768 -32768 -32768 -32768 -32768 -32768 -32768 -32768 -32768 -32768 -32768 -32768 -32768 -32768 -32768 -32768 -32768 -32768 -32768 -32768 -32768 -32768 -32768 -32768 -32768 -32768 -32768 -32768 -32768 -32768 -32768 -32768 -4910.15 -4908.65 -4904.40 -4903.52 -4904.85 -4907.40 -4909.41 -4909.91 -4910.06 -4909.56 -4910.56 -4910.56 -4910.61 -4911.20 -4912.17 -4912.12 -4913.92 -4905.35 -4905.53 -4902.86 -4905.35 -4906.42 -4913.24 -4909.61 -4908.53 -4904.74 -4908.00 -4911.35 -4893.64 -4879.28 -4897.84 -4907.61 -4906.61 -4885.08 -4889.80 -4892.80 -4894.46 -4890.08 -4882.34 -4886.39 -4879.14 -4876.84 -4877.84 -4881.97 -4877.84 -4871.54 -4870.85 -4877.02 -4875.52 -4873.32 -4900.68 -4884.62 -4871.55 -32768 -32768 -32768 -32768 -32768 -32768 -32768 -32768 -32768 -32768 -32768 -32768 -32768 -32768 -32768 -32768 -32768 -32768 -32768 -32768 -32768 -32768 -32768 -32768 -32768 -32768 -32768 -32768 -32768 -32768 -32768 -32768 -32768 -32768 -32768 -32768 -32768 -32768 -32768 -32768 -32768 -32768 -32768 -32768 -32768 -32768 -32768 -32768 -32768 -32768 -32768 -32768 -32768 -32768 -32768 -32768 -32768 -32768 -32768 -32768 -32768 -32768 -32768 -32768 -32768 -32768 -32768 -32768 -32768 -32768 -32768 -32768 -32768 -32768 -32768 -32768 -32768 -32768 -32768 -32768 -32768 -32768 -32768 -32768 -32768 -32768 -32768 -32768 -32768 -32768 -32768 -32768 -32768 -32768 -32768 -32768 -32768 -32768 -32768 -32768 -32768 -32768 -32768 -32768 -32768 -32768 -32768 -32768 -32768 -32768 -32768 -32768 -32768 -32768 -32768 -32768 -32768 -32768 -32768 -32768 -32768 -32768 -32768 -32768 -32768 -32768 -32768 -32768 -32768 -32768 -32768 -32768 -32768 -32768 -32768 -32768 -32768 -32768 -32768 -32768 -32768 -32768 -32768 -32768 -32768 -32768 -32768 -32768 -32768 -32768 -32768 -32768 -32768 -32768 -32768 -32768 -32768 -32768 -32768 -32768 -32768 -32768 -32768 -32768 -32768 -32768 -32768 -32768 -32768 -32768 -32768 -32768 -32768 -32768 -32768 -32768 -32768 -32768 -32768 -32768 -32768 -32768 -32768 -32768 -32768 -32768 -32768 -32768 -32768 -32768 -32768 -32768 -32768 -32768 -32768 -32768 -32768 -32768 -32768 -32768 -32768 -32768 -32768 -32768 -32768 -32768 -32768 -32768 -32768 -32768 -32768 -32768 -32768 -32768 -32768 -32768 -32768 -32768 -32768 -32768 -32768 -32768 -32768 -32768 -32768 -32768 -32768 -32768 -32768 -32768 -32768 -32768 -32768 -32768 -32768 -32768 -32768 -32768 -32768 -32768 -32768 -32768 -32768 -32768 -32768 -32768 -32768 -32768 -32768 -32768 -32768 -32768 -32768 -32768 -32768 -32768 -32768 -32768 -32768 -32768 -32768 -32768 -32768 -32768 -32768 -32768 -32768 -32768 -32768 -32768 -32768 -32768 -32768 -32768 -32768 -32768 -32768 -32768 -32768 -32768 -32768 -32768 -32768 -32768 -32768 -32768 -32768 -32768 -32768 -32768 -32768 -32768 -32768 -32768 -32768 -32768 -32768 -32768 -32768 -32768 -32768 -32768 -32768 -32768 -32768 -32768 -32768 -32768 -32768 -32768 -32768 -32768 -32768 -32768 -32768 -32768 -32768 -32768 -32768 -32768 -32768 -32768 -32768 -32768 -32768 -32768 -32768 -32768 -32768 -32768 -32768 -32768 -32768 -32768 -32768 -32768 -32768 -32768 -32768 -32768 -32768 -32768 -32768 -32768 -32768 -32768 -32768 -32768 -32768 -32768 -32768 -32768 -32768 -32768 -32768 -32768 -32768 -32768 -32768 -32768 -32768 -32768 -32768 -32768 -32768 -32768 -32768 -32768 -32768 -32768 -32768 -32768 -32768 -32768 -32768 -32768 -32768 -32768 -32768 -32768 -32768 -32768 -32768 -32768 -32768 -32768 -32768 -32768 -32768 -32768 -32768 -32768 -32768 -32768 -32768 -32768 -32768 -32768 -32768 -32768 -32768 -32768 -32768 -32768 -32768 -32768 -32768 -32768 -32768 -32768 -32768 -32768 -32768 -32768 -32768 -32768 -32768 -32768 -32768 -32768 -32768 -32768 -32768 -32768 -32768 -32768 -32768 -32768 -32768 -32768 -32768 -32768 -32768 -32768 -32768 -32768 -32768 -32768 -32768 -32768 -32768 -32768 -32768 -32768 -32768 -32768 -32768 -32768 -32768 -32768 -32768 -32768 -32768 -32768 -32768 -32768 -32768 -32768 -32768 -32768 -32768 -32768 -32768 -32768 -32768 -32768 -32768 -32768 -32768 -32768 -32768 -32768 -32768 -32768 -32768 -32768 -32768 -32768 -32768 -32768 -32768 -32768 -32768 -32768 -32768 -32768 -32768 -32768 -32768 -32768 -32768 -32768 -32768 -32768 -32768 -32768 -32768 -32768 -32768 -32768 -32768 -32768 -32768 -32768 -32768 -32768 -32768 -32768 -32768 -32768 -32768 -32768 -32768 -32768 -32768 -32768 -32768 -32768 -32768 -32768 -32768 -32768 -32768 -32768 -32768 -32768 -32768 -32768 -32768 -32768 -32768 -32768 -32768 -32768 -32768 -32768 -32768 -32768 -32768 -32768 -32768 -32768 -32768 -32768 -32768 -32768 -32768 -32768 -32768 -32768 -32768 -32768 -32768 -32768 -32768 -32768 -32768 -32768 -32768 -32768 -32768 -32768 -32768 -32768 -32768 -32768 -32768 -32768 -32768 -32768 -32768 -32768 -32768 -32768 -32768 -32768 -32768 -32768 -32768 -32768 -32768 -32768 -32768 -32768 -32768 -32768 -32768 -32768 -32768 -32768 -32768 -32768 -32768 -32768 -32768 -32768 -32768 -32768 -32768 -32768 -32768 -32768 -32768 -32768 -32768 -32768 -32768 -32768 -32768 -32768 -32768 -32768 -32768 -32768 -32768 -32768 -32768 -32768 -32768 -32768
 -32768 -32768 -32768 -32768 -32768 -32768 -32768 -32768 -32768 -32768 -32768 -32768 -32768 -32768 -32768 -32768 -32768 -32768 -32768 -32768 -32768 -32768 -32768 -32768 -32768 -32768 -32768 -32768 -32768 -32768 -32768 -32768 -32768 -32768 -32768 -32768 -32768 -32768 -32768 -32768 -32768 -32768 -32768 -32768 -32768 -32768 -32768 -32768 -32768 -32768 -32768 -32768 -32768 -32768 -32768 -32768 -32768 -32768 -32768 -32768 -32768 -32768 -32768 -32768 -32768 -32768 -32768 -32768 -32768 -32768 -32768 -32768 -32768 -32768 -32768 -32768 -32768 -32768 -32768 -32768 -32768 -32768 -32768 -32768 -32768 -32768 -32768 -32768 -32768 -32768 -32768 -32768 -32768 -32768 -32768 -32768 -32768 -32768 -32768 -32768 -32768 -32768 -32768 -32768 -32768 -32768 -32768 -32768 -32768 -32768 -32768 -32768 -32768 -32768 -32768 -32768 -32768 -32768 -32768 -32768 -32768 -32768 -32768 -32768 -32768 -32768 -32768 -32768 -32768 -32768 -32768 -32768 -32768 -32768 -32768 -32768 -32768 -32768 -32768 -32768 -32768 -32768 -32768 -32768 -32768 -32768 -32768 -32768 -32768 -32768 -32768 -32768 -32768 -32768 -32768 -32768 -32768 -32768 -32768 -32768 -32768 -32768 -32768 -32768 -32768 -32768 -32768 -32768 -32768 -32768 -32768 -32768 -32768 -32768 -32768 -32768 -32768 -32768 -32768 -32768 -32768 -32768 -32768 -32768 -32768 -32768 -32768 -32768 -32768 -32768 -32768 -32768 -32768 -32768 -32768 -32768 -32768 -32768 -32768 -32768 -32768 -32768 -32768 -32768 -32768 -32768 -32768 -32768 -32768 -32768 -32768 -32768 -32768 -32768 -32768 -32768 -32768 -32768 -32768 -32768 -32768 -4897.83 -4926.12 -4925.80 -4939.96 -32768 -32768 -32768 -32768 -32768 -32768 -32768 -32768 -32768 -32768 -32768 -32768 -32768 -32768 -32768 -32768 -32768 -32768 -32768 -32768 -32768 -32768 -32768 -32768 -32768 -32768 -32768 -32768 -32768 -32768 -32768 -32768 -32768 -32768 -32768 -32768 -32768 -32768 -32768 -32768 -32768 -32768 -32768 -32768 -32768 -32768 -32768 -32768 -32768 -32768 -32768 -32768 -32768 -32768 -32768 -32768 -32768 -32768 -4909.49 -4911.82 -4913.07 -4907.53 -4906.98 -4907.15 -4907.65 -4906.91 -4908.48 -4909.06 -4909.06 -4909.06 -4909.06 -4905.84 -4907.78 -4906.17 -4909.17 -4909.34 -4904.02 -4906.46 -4904.33 -4902.53 -4904.44 -4909.42 -4907.96 -4904.49 -4900.72 -4901.98 -4903.35 -4893.28 -4890.28 -4898.95 -4909.61 -4908.61 -4889.26 -4877.58 -4887.66 -4886.25 -4890.43 -4888.43 -4890.40 -4892.09 -4882.97 -4883.47 -4874.84 -4866.21 -4863.08 -4860.41 -4862.02 -4864.24 -4870.68 -4870.28 -4870.53 -4867.55 -4868.55 -4870.55 -4875.27 -32768 -32768 -32768 -32768 -32768 -32768 -32768 -32768 -32768 -32768 -32768 -32768 -32768 -32768 -32768 -32768 -32768 -32768 -32768 -32768 -32768 -32768 -32768 -32768 -32768 -32768 -32768 -32768 -32768 -32768 -32768 -32768 -32768 -32768 -32768 -32768 -32768 -32768 -32768 -32768 -32768 -32768 -32768 -32768 -32768 -32768 -32768 -32768 -32768 -32768 -32768 -32768 -32768 -32768 -32768 -32768 -32768 -32768 -32768 -32768 -32768 -32768 -32768 -32768 -32768 -32768 -32768 -32768 -32768 -32768 -32768 -32768 -32768 -32768 -32768 -32768 -32768 -32768 -32768 -32768 -32768 -32768 -32768 -32768 -32768 -32768 -32768 -32768 -32768 -32768 -32768 -32768 -32768 -32768 -32768 -32768 -32768 -32768 -32768 -32768 -32768 -32768 -32768 -32768 -32768 -32768 -32768 -32768 -32768 -32768 -32768 -32768 -32768 -32768 -32768 -32768 -32768 -32768 -32768 -32768 -32768 -32768 -32768 -32768 -32768 -32768 -32768 -32768 -32768 -32768 -32768 -32768 -32768 -32768 -32768 -32768 -32768 -32768 -32768 -32768 -32768 -32768 -32768 -32768 -32768 -32768 -32768 -32768 -32768 -32768 -32768 -32768 -32768 -32768 -32768 -32768 -32768 -32768 -32768 -32768 -32768 -32768 -32768 -32768 -32768 -32768 -32768 -32768 -32768 -32768 -32768 -32768 -32768 -32768 -32768 -32768 -32768 -32768 -32768 -32768 -32768 -32768 -32768 -32768 -32768 -32768 -32768 -32768 -32768 -32768 -32768 -32768 -32768 -32768 -32768 -32768 -32768 -32768 -32768 -32768 -32768 -32768 -32768 -32768 -32768 -32768 -32768 -32768 -32768 -32768 -32768 -32768 -32768 -32768 -32768 -32768 -32768 -32768 -32768 -32768 -32768 -32768 -32768 -32768 -32768 -32768 -32768 -32768 -32768 -32768 -32768 -32768 -32768 -32768 -32768 -32768 -32768 -32768 -32768 -32768 -32768 -32768 -32768 -32768 -32768 -32768 -32768 -32768 -32768 -32768 -32768 -32768 -32768 -32768 -32768 -32768 -32768 -32768 -32768 -32768 -32768 -32768 -32768 -32768 -32768 -32768 -32768 -32768 -32768 -32768 -32768 -32768 -32768 -32768 -32768 -32768 -32768 -32768 -32768 -32768 -32768 -32768 -32768 -32768 -32768 -32768 -32768 -32768 -32768 -32768 -32768 -32768 -32768 -32768 -32768 -32768 -32768 -32768 -32768 -32768 -32768 -32768 -32768 -32768 -32768 -32768 -32768 -32768 -32768 -32768 -32768 -32768 -32768 -32768 -32768 -32768 -32768 -32768 -32768 -32768 -32768 -32768 -32768 -32768 -32768 -32768 -32768 -32768 -32768 -32768 -32768 -32768 -32768 -32768 -32768 -32768 -32768 -32768 -32768 -32768 -32768 -32768 -32768 -32768 -32768 -32768 -32768 -32768 -32768 -32768 -32768 -32768 -32768 -32768 -32768 -32768 -32768 -32768 -32768 -32768 -32768 -32768 -32768 -32768 -32768 -32768 -32768 -32768 -32768 -32768 -32768 -32768 -32768 -32768 -32768 -32768 -32768 -32768 -32768 -32768 -32768 -32768 -32768 -32768 -32768 -32768 -32768 -32768 -32768 -32768 -32768 -32768 -32768 -32768 -32768 -32768 -32768 -32768 -32768 -32768 -32768 -32768 -32768 -32768 -32768 -32768 -32768 -32768 -32768 -32768 -32768 -32768 -32768 -32768 -32768 -32768 -32768 -32768 -32768 -32768 -32768 -32768 -32768 -32768 -32768 -32768 -32768 -32768 -32768 -32768 -32768 -32768 -32768 -32768 -32768 -32768 -32768 -32768 -32768 -32768 -32768 -32768 -32768 -32768 -32768 -32768 -32768 -32768 -32768 -32768 -32768 -32768 -32768 -32768 -32768 -32768 -32768 -32768 -32768 -32768 -32768 -32768 -32768 -32768 -32768 -32768 -32768 -32768 -32768 -32768 -32768 -32768 -32768 -32768 -32768 -32768 -32768 -32768 -32768 -32768 -32768 -32768 -32768 -32768 -32768 -32768 -32768 -32768 -32768 -32768 -32768 -32768 -32768 -32768 -32768 -32768 -32768 -32768 -32768 -32768 -32768 -32768 -32768 -32768 -32768 -32768 -32768 -32768 -32768 -32768 -32768 -32768 -32768 -32768 -32768 -32768 -32768 -32768 -32768 -32768 -32768 -32768 -32768 -32768 -32768 -32768 -32768 -32768 -32768 -32768 -32768 -32768 -32768 -32768 -32768 -32768 -32768 -32768 -32768 -32768 -32768 -32768 -32768 -32768 -32768 -32768 -32768 -32768 -32768 -32768 -32768 -32768 -32768 -32768 -32768 -32768 -32768 -32768 -32768 -32768 -32768 -32768 -32768 -32768 -32768 -32768 -32768 -32768 -32768 -32768 -32768 -32768 -32768 -32768 -32768 -32768 -32768 -32768 -32768 -32768 -32768 -32768 -32768 -32768 -32768 -32768 -32768 -32768 -32768 -32768 -32768 -32768 -32768 -32768 -32768 -32768 -32768 -32768 -32768 -32768 -32768 -32768 -32768 -32768 -32768 -32768 -32768 -32768 -32768 -32768 -32768 -32768 -32768 -32768 -32768 -32768 -32768 -32768 -32768 -32768
 -32768 -32768 -32768 -32768 -32768 -32768 -32768 -32768 -32768 -32768 -32768 -32768 -32768 -32768 -32768 -32768 -32768 -32768 -32768 -32768 -32768 -32768 -32768 -32768 -32768 -32768 -32768 -32768 -32768 -32768 -32768 -32768 -32768 -32768 -32768 -32768 -32768 -32768 -32768 -32768 -32768 -32768 -32768 -32768 -32768 -32768 -32768 -32768 -32768 -32768 -32768 -32768 -32768 -32768 -32768 -32768 -32768 -32768 -32768 -32768 -32768 -32768 -32768 -32768 -32768 -32768 -32768 -32768 -32768 -32768 -32768 -32768 -32768 -32768 -32768 -32768 -32768 -32768 -32768 -32768 -32768 -32768 -32768 -32768 -32768 -32768 -32768 -32768 -32768 -32768 -32768 -32768 -32768 -32768 -32768 -32768 -32768 -32768 -32768 -32768 -32768 -32768 -32768 -32768 -32768 -32768 -32768 -32768 -32768 -32768 -32768 -32768 -32768 -32768 -32768 -32768 -32768 -32768 -32768 -32768 -32768 -32768 -32768 -32768 -32768 -32768 -32768 -32768 -32768 -32768 -32768 -32768 -32768 -32768 -32768 -32768 -32768 -32768 -32768 -32768 -32768 -32768 -32768 -32768 -32768 -32768 -32768 -32768 -32768 -32768 -32768 -32768 -32768 -32768 -32768 -32768 -32768 -32768 -32768 -32768 -32768 -32768 -32768 -32768 -32768 -32768 -32768 -32768 -32768 -32768 -32768 -32768 -32768 -32768 -32768 -32768 -32768 -32768 -32768 -32768 -32768 -32768 -32768 -32768 -32768 -32768 -32768 -32768 -32768 -32768 -32768 -32768 -32768 -32768 -32768 -32768 -32768 -32768 -32768 -32768 -32768 -32768 -32768 -32768 -32768 -32768 -32768 -32768 -32768 -32768 -32768 -32768 -32768 -32768 -32768 -32768 -32768 -32768 -32768 -4901.83 -4924.81 -4934.60 -4931.95 -4927.20 -4925.75 -32768 -32768 -32768 -32768 -32768 -32768 -32768 -32768 -32768 -32768 -32768 -32768 -32768 -32768 -32768 -32768 -32768 -32768 -32768 -32768 -32768 -32768 -32768 -32768 -32768 -32768 -32768 -32768 -32768 -32768 -32768 -32768 -32768 -32768 -32768 -32768 -32768 -32768 -32768 -32768 -32768 -32768 -32768 -32768 -32768 -32768 -32768 -32768 -32768 -32768 -32768 -32768 -32768 -32768 -32768 -4910.64 -4909.94 -4910.28 -4911.12 -4909.15 -4908.65 -4908.15 -4907.41 -4908.72 -4909.06 -4908.06 -4909.06 -4902.11 -4902.92 -4910.69 -4901.17 -4902.12 -4905.00 -4905.74 -4893.65 -4907.24 -4907.55 -4902.78 -4905.80 -4908.09 -4902.69 -4898.16 -4897.65 -4894.85 -4902.78 -4898.78 -4903.95 -4911.61 -4910.61 -4900.62 -4890.13 -4897.69 -4893.97 -4902.33 -4893.43 -4889.75 -4894.09 -4883.47 -4886.34 -4873.84 -4879.21 -4873.87 -4880.08 -4876.15 -4877.68 -4876.68 -4873.68 -4859.55 -4861.55 -4863.55 -4865.55 -4880.35 -4878.85 -4875.57 -4878.99 -32768 -32768 -32768 -32768 -32768 -32768 -32768 -32768 -32768 -32768 -32768 -32768 -32768 -32768 -32768 -32768 -32768 -32768 -32768 -32768 -32768 -32768 -32768 -32768 -32768 -32768 -32768 -32768 -32768 -32768 -32768 -32768 -32768 -32768 -32768 -32768 -32768 -32768 -32768 -32768 -32768 -32768 -32768 -32768 -32768 -32768 -32768 -32768 -32768 -32768 -32768 -32768 -32768 -32768 -32768 -32768 -32768 -32768 -32768 -32768 -32768 -32768 -32768 -32768 -32768 -32768 -32768 -32768 -32768 -32768 -32768 -32768 -32768 -32768 -32768 -32768 -32768 -32768 -32768 -32768 -32768 -32768 -32768 -32768 -32768 -32768 -32768 -32768 -32768 -32768 -32768 -32768 -32768 -32768 -32768 -32768 -32768 -32768 -32768 -32768 -32768 -32768 -32768 -32768 -32768 -32768 -32768 -32768 -32768 -32768 -32768 -32768 -32768 -32768 -32768 -32768 -32768 -32768 -32768 -32768 -32768 -32768 -32768 -32768 -32768 -32768 -32768 -32768 -32768 -32768 -32768 -32768 -32768 -32768 -32768 -32768 -32768 -32768 -32768 -32768 -32768 -32768 -32768 -32768 -32768 -32768 -32768 -32768 -32768 -32768 -32768 -32768 -32768 -32768 -32768 -32768 -32768 -32768 -32768 -32768 -32768 -32768 -32768 -32768 -32768 -32768 -32768 -32768 -32768 -32768 -32768 -32768 -32768 -32768 -32768 -32768 -32768 -32768 -32768 -32768 -32768 -32768 -32768 -32768 -32768 -32768 -32768 -32768 -32768 -32768 -32768 -32768 -32768 -32768 -32768 -32768 -32768 -32768 -32768 -32768 -32768 -32768 -32768 -32768 -32768 -32768 -32768 -32768 -32768 -32768 -32768 -32768 -32768 -32768 -32768 -32768 -32768 -32768 -32768 -32768 -32768 -32768 -32768 -32768 -32768 -32768 -32768 -32768 -32768 -32768 -32768 -32768 -32768 -32768 -32768 -32768 -32768 -32768 -32768 -32768 -32768 -32768 -32768 -32768 -32768 -32768 -32768 -32768 -32768 -32768 -32768 -32768 -32768 -32768 -32768 -32768 -32768 -32768 -32768 -32768 -32768 -32768 -32768 -32768 -32768 -32768 -32768 -32768 -32768 -32768 -32768 -32768 -32768 -32768 -32768 -32768 -32768 -32768 -32768 -32768 -32768 -32768 -32768 -32768 -32768 -32768 -32768 -32768 -32768 -32768 -32768 -32768 -32768 -32768 -32768 -32768 -32768 -32768 -32768 -32768 -32768 -32768 -32768 -32768 -32768 -32768 -32768 -32768 -32768 -32768 -32768 -32768 -32768 -32768 -32768 -32768 -32768 -32768 -32768 -32768 -32768 -32768 -32768 -32768 -32768 -32768 -32768 -32768 -32768 -32768 -32768 -32768 -32768 -32768 -32768 -32768 -32768 -32768 -32768 -32768 -32768 -32768 -32768 -32768 -32768 -32768 -32768 -32768 -32768 -32768 -32768 -32768 -32768 -32768 -32768 -32768 -32768 -32768 -32768 -32768 -32768 -32768 -32768 -32768 -32768 -32768 -32768 -32768 -32768 -32768 -32768 -32768 -32768 -32768 -32768 -32768 -32768 -32768 -32768 -32768 -32768 -32768 -32768 -32768 -32768 -32768 -32768 -32768 -32768 -32768 -32768 -32768 -32768 -32768 -32768 -32768 -32768 -32768 -32768 -32768 -32768 -32768 -32768 -32768 -32768 -32768 -32768 -32768 -32768 -32768 -32768 -32768 -32768 -32768 -32768 -32768 -32768 -32768 -32768 -32768 -32768 -32768 -32768 -32768 -32768 -32768 -32768 -32768 -32768 -32768 -32768 -32768 -32768 -32768 -32768 -32768 -32768 -32768 -32768 -32768 -32768 -32768 -32768 -32768 -32768 -32768 -32768 -32768 -32768 -32768 -32768 -32768 -32768 -32768 -32768 -32768 -32768 -32768 -32768 -32768 -32768 -32768 -32768 -32768 -32768 -32768 -32768 -32768 -32768 -32768 -32768 -32768 -32768 -32768 -32768 -32768 -32768 -32768 -32768 -32768 -32768 -32768 -32768 -32768 -32768 -32768 -32768 -32768 -32768 -32768 -32768 -32768 -32768 -32768 -32768 -32768 -32768 -32768 -32768 -32768 -32768 -32768 -32768 -32768 -32768 -32768 -32768 -32768 -32768 -32768 -32768 -32768 -32768 -32768 -32768 -32768 -32768 -32768 -32768 -32768 -32768 -32768 -32768 -32768 -32768 -32768 -32768 -32768 -32768 -32768 -32768 -32768 -32768 -32768 -32768 -32768 -32768 -32768 -32768 -32768 -32768 -32768 -32768 -32768 -32768 -32768 -32768 -32768 -32768 -32768 -32768 -32768 -32768 -32768 -32768 -32768 -32768 -32768 -32768 -32768 -32768 -32768 -32768 -32768 -32768 -32768 -32768 -32768 -32768 -32768 -32768 -32768 -32768 -32768 -32768 -32768 -32768 -32768 -32768 -32768 -32768 -32768 -32768 -32768 -32768 -32768 -32768 -32768 -32768 -32768 -32768 -32768 -32768 -32768 -32768 -32768 -32768 -32768 -32768 -32768 -32768 -32768 -32768 -32768 -32768 -32768 -32768 -32768 -32768 -32768 -32768 -32768 -32768 -32768 -32768 -32768 -32768 -32768 -32768 -32768
 -32768 -32768 -32768 -32768 -32768 -32768 -32768 -32768 -32768 -32768 -32768 -32768 -32768 -32768 -32768 -32768 -32768 -32768 -32768 -32768 -32768 -32768 -32768 -32768 -32768 -32768 -32768 -32768 -32768 -32768 -32768 -32768 -32768 -32768 -32768 -32768 -32768 -32768 -32768 -32768 -32768 -32768 -32768 -32768 -32768 -32768 -32768 -32768 -32768 -32768 -32768 -32768 -32768 -32768 -32768 -32768 -32768 -32768 -32768 -32768 -32768 -32768 -32768 -32768 -32768 -32768 -32768 -32768 -32768 -32768 -32768 -32768 -32768 -32768 -32768 -32768 -32768 -32768 -32768 -32768 -32768 -32768 -32768 -32768 -32768 -32768 -32768 -32768 -32768 -32768 -32768 -32768 -32768 -32768 -32768 -32768 -32768 -32768 -32768 -32768 -32768 -32768 -32768 -32768 -32768 -32768 -32768 -32768 -32768 -32768 -32768 -32768 -32768 -32768 -32768 -32768 -32768 -32768 -32768 -32768 -32768 -32768 -32768 -32768 -32768 -32768 -32768 -32768 -32768 -32768 -32768 -32768 -32768 -32768 -32768 -32768 -32768 -32768 -32768 -32768 -32768 -32768 -32768 -32768 -32768 -32768 -32768 -32768 -32768 -32768 -32768 -32768 -32768 -32768 -32768 -32768 -32768 -32768 -32768 -32768 -32768 -32768 -32768 -32768 -32768 -32768 -32768 -32768 -32768 -32768 -32768 -32768 -32768 -32768 -32768 -32768 -32768 -32768 -32768 -32768 -32768 -32768 -32768 -32768 -32768 -32768 -32768 -32768 -32768 -32768 -32768 -32768 -32768 -32768 -32768 -32768 -32768 -32768 -32768 -32768 -32768 -32768 -32768 -32768 -32768 -32768 -32768 -32768 -32768 -32768 -32768 -32768 -32768 -32768 -32768 -32768 -32768 -4904.83 -4920.02 -4923.30 -4931.70 -4935.43 -4924.09 -4929.77 -4923.43 -4898.98 -32768 -32768 -32768 -32768 -32768 -32768 -32768 -32768 -32768 -32768 -32768 -32768 -32768 -32768 -32768 -32768 -32768 -32768 -32768 -32768 -32768 -32768 -32768 -32768 -32768 -32768 -32768 -32768 -32768 -32768 -32768 -32768 -32768 -32768 -32768 -32768 -32768 -32768 -32768 -32768 -32768 -32768 -32768 -32768 -32768 -32768 -32768 -32768 -32768 -32768 -32768 -4916.62 -4909.43 -4909.57 -4908.87 -4909.40 -4909.40 -4908.57 -4910.06 -4910.06 -4909.56 -4909.56 -4914.98 -4917.86 -4919.09 -4907.34 -4895.17 -4896.78 -4912.33 -4909.15 -4897.02 -4899.49 -4909.20 -4908.10 -4910.78 -4910.09 -4907.13 -4893.88 -4893.98 -4896.33 -4900.32 -4907.28 -4909.45 -4912.61 -4912.61 -4898.12 -4896.31 -4890.43 -4889.46 -4895.70 -4892.85 -4894.03 -4895.09 -4902.97 -4893.26 -4872.84 -4870.87 -4870.02 -4870.52 -4870.02 -4874.59 -4881.18 -4882.35 -4891.55 -4892.55 -4876.55 -4867.35 -4866.35 -4864.85 -4898.15 -4893.15 -4889.15 -4880.58 -4881.53 -4877.86 -32768 -32768 -32768 -32768 -32768 -32768 -32768 -32768 -32768 -32768 -32768 -32768 -32768 -32768 -32768 -32768 -32768 -32768 -32768 -32768 -32768 -32768 -32768 -32768 -32768 -32768 -32768 -32768 -32768 -32768 -32768 -32768 -32768 -32768 -32768 -32768 -32768 -32768 -32768 -32768 -32768 -32768 -32768 -32768 -32768 -32768 -32768 -32768 -32768 -32768 -32768 -32768 -32768 -32768 -32768 -32768 -32768 -32768 -32768 -32768 -32768 -32768 -32768 -32768 -32768 -32768 -32768 -32768 -32768 -32768 -32768 -32768 -32768 -32768 -32768 -32768 -32768 -32768 -32768 -32768 -32768 -32768 -32768 -32768 -32768 -32768 -32768 -32768 -32768 -32768 -32768 -32768 -32768 -32768 -32768 -32768 -32768 -32768 -32768 -32768 -32768 -32768 -32768 -32768 -32768 -32768 -32768 -32768 -32768 -32768 -32768 -32768 -32768 -32768 -32768 -32768 -32768 -32768 -32768 -32768 -32768 -32768 -32768 -32768 -32768 -32768 -32768 -32768 -32768 -32768 -32768 -32768 -32768 -32768 -32768 -32768 -32768 -32768 -32768 -32768 -32768 -32768 -32768 -32768 -32768 -32768 -32768 -32768 -32768 -32768 -32768 -32768 -32768 -32768 -32768 -32768 -32768 -32768 -32768 -32768 -32768 -32768 -32768 -32768 -32768 -32768 -32768 -32768 -32768 -32768 -32768 -32768 -32768 -32768 -32768 -32768 -32768 -32768 -32768 -32768 -32768 -32768 -32768 -32768 -32768 -32768 -32768 -32768 -32768 -32768 -32768 -32768 -32768 -32768 -32768 -32768 -32768 -32768 -32768 -32768 -32768 -32768 -32768 -32768 -32768 -32768 -32768 -32768 -32768 -32768 -32768 -32768 -32768 -32768 -32768 -32768 -32768 -32768 -32768 -32768 -32768 -32768 -32768 -32768 -32768 -32768 -32768 -32768 -32768 -32768 -32768 -32768 -32768 -32768 -32768 -32768 -32768 -32768 -32768 -32768 -32768 -32768 -32768 -32768 -32768 -32768 -32768 -32768 -32768 -32768 -32768 -32768 -32768 -32768 -32768 -32768 -32768 -32768 -32768 -32768 -32768 -32768 -32768 -32768 -32768 -32768 -32768 -32768 -32768 -32768 -32768 -32768 -32768 -32768 -32768 -32768 -32768 -32768 -32768 -32768 -32768 -32768 -32768 -32768 -32768 -32768 -32768 -32768 -32768 -32768 -32768 -32768 -32768 -32768 -32768 -32768 -32768 -32768 -32768 -32768 -32768 -32768 -32768 -32768 -32768 -32768 -32768 -32768 -32768 -32768 -32768 -32768 -32768 -32768 -32768 -32768 -32768 -32768 -32768 -32768 -32768 -32768 -32768 -32768 -32768 -32768 -32768 -32768 -32768 -32768 -32768 -32768 -32768 -32768 -32768 -32768 -32768 -32768 -32768 -32768 -32768 -32768 -32768 -32768 -32768 -32768 -32768 -32768 -32768 -32768 -32768 -32768 -32768 -32768 -32768 -32768 -32768 -32768 -32768 -32768 -32768 -32768 -32768 -32768 -32768 -32768 -32768 -32768 -32768 -32768 -32768 -32768 -32768 -32768 -32768 -32768 -32768 -32768 -32768 -32768 -32768 -32768 -32768 -32768 -32768 -32768 -32768 -32768 -32768 -32768 -32768 -32768 -32768 -32768 -32768 -32768 -32768 -32768 -32768 -32768 -32768 -32768 -32768 -32768 -32768 -32768 -32768 -32768 -32768 -32768 -32768 -32768 -32768 -32768 -32768 -32768 -32768 -32768 -32768 -32768 -32768 -32768 -32768 -32768 -32768 -32768 -32768 -32768 -32768 -32768 -32768 -32768 -32768 -32768 -32768 -32768 -32768 -32768 -32768 -32768 -32768 -32768 -32768 -32768 -32768 -32768 -32768 -32768 -32768 -32768 -32768 -32768 -32768 -32768 -32768 -32768 -32768 -32768 -32768 -32768 -32768 -32768 -32768 -32768 -32768 -32768 -32768 -32768 -32768 -32768 -32768 -32768 -32768 -32768 -32768 -32768 -32768 -32768 -32768 -32768 -32768 -32768 -32768 -32768 -32768 -32768 -32768 -32768 -32768 -32768 -32768 -32768 -32768 -32768 -32768 -32768 -32768 -32768 -32768 -32768 -32768 -32768 -32768 -32768 -32768 -32768 -32768 -32768 -32768 -32768 -32768 -32768 -32768 -32768 -32768 -32768 -32768 -32768 -32768 -32768 -32768 -32768 -32768 -32768 -32768 -32768 -32768 -32768 -32768 -32768 -32768 -32768 -32768 -32768 -32768 -32768 -32768 -32768 -32768 -32768 -32768 -32768 -32768 -32768 -32768 -32768 -32768 -32768 -32768 -32768 -32768 -32768 -32768 -32768 -32768 -32768 -32768 -32768 -32768 -32768 -32768 -32768 -32768 -32768 -32768 -32768 -32768 -32768 -32768 -32768 -32768 -32768 -32768 -32768 -32768 -32768 -32768 -32768 -32768 -32768 -32768 -32768 -32768 -32768 -32768 -32768 -32768 -32768 -32768 -32768 -32768 -32768 -32768 -32768 -32768 -32768 -32768 -32768 -32768 -32768 -32768 -32768 -32768 -32768 -32768 -32768 -32768 -32768 -32768 -32768 -32768 -32768 -32768 -32768 -32768 -32768 -32768 -32768 -32768
 -32768 -32768 -32768 -32768 -32768 -32768 -32768 -32768 -32768 -32768 -32768 -32768 -32768 -32768 -32768 -32768 -32768 -32768 -32768 -32768 -32768 -32768 -32768 -32768 -32768 -32768 -32768 -32768 -32768 -32768 -32768 -32768 -32768 -32768 -32768 -32768 -32768 -32768 -32768 -32768 -32768 -32768 -32768 -32768 -32768 -32768 -32768 -32768 -32768 -32768 -32768 -32768 -32768 -32768 -32768 -32768 -32768 -32768 -32768 -32768 -32768 -32768 -32768 -32768 -32768 -32768 -32768 -32768 -32768 -32768 -32768 -32768 -32768 -32768 -32768 -32768 -32768 -32768 -32768 -32768 -32768 -32768 -32768 -32768 -32768 -32768 -32768 -32768 -32768 -32768 -32768 -32768 -32768 -32768 -32768 -32768 -32768 -32768 -32768 -32768 -32768 -32768 -32768 -32768 -32768 -32768 -32768 -32768 -32768 -32768 -32768 -32768 -32768 -32768 -32768 -32768 -32768 -32768 -32768 -32768 -32768 -32768 -32768 -32768 -32768 -32768 -32768 -32768 -32768 -32768 -32768 -32768 -32768 -32768 -32768 -32768 -32768 -32768 -32768 -32768 -32768 -32768 -32768 -32768 -32768 -32768 -32768 -32768 -32768 -32768 -32768 -32768 -32768 -32768 -32768 -32768 -32768 -32768 -32768 -32768 -32768 -32768 -32768 -32768 -32768 -32768 -32768 -32768 -32768 -32768 -32768 -32768 -32768 -32768 -32768 -32768 -32768 -32768 -32768 -32768 -32768 -32768 -32768 -32768 -32768 -32768 -32768 -32768 -32768 -32768 -32768 -32768 -32768 -32768 -32768 -32768 -32768 -32768 -32768 -32768 -32768 -32768 -32768 -32768 -32768 -32768 -32768 -32768 -32768 -32768 -32768 -32768 -32768 -32768 -32768 -4906.83 -4919.79 -4932.55 -4933.96 -4936.50 -4938.59 -4896.86 -4927.43 -4916.82 -4912.19 -4911.52 -32768 -32768 -32768 -32768 -32768 -32768 -32768 -32768 -32768 -32768 -32768 -32768 -32768 -32768 -32768 -32768 -32768 -32768 -32768 -32768 -32768 -32768 -32768 -32768 -32768 -32768 -32768 -32768 -32768 -32768 -32768 -32768 -32768 -32768 -32768 -32768 -32768 -32768 -32768 -32768 -32768 -32768 -32768 -32768 -32768 -32768 -32768 -4903.60 -4918.72 -4916.03 -4921.90 -4908.60 -4911.10 -4909.70 -4910.28 -4910.06 -4910.06 -4909.56 -4911.21 -4911.59 -4915.61 -4913.11 -4917.71 -4926.67 -4930.12 -4905.63 -4901.25 -4908.11 -4903.34 -4901.31 -4902.41 -4897.74 -4894.59 -4892.49 -4893.99 -4890.00 -4888.00 -4877.28 -4912.78 -4911.28 -4914.11 -4913.11 -4912.62 -4904.01 -4908.32 -4909.16 -4909.33 -4903.43 -4888.73 -4884.47 -4888.01 -4894.09 -4875.21 -4878.87 -4875.87 -4887.19 -4884.61 -4886.68 -4885.68 -4884.12 -4885.55 -4887.55 -4888.55 -4890.35 -4888.35 -4879.15 -4875.15 -4871.15 -4866.15 -4893.22 -4891.39 -4889.47 -4885.60 -4882.92 -4891.13 -32768 -32768 -32768 -32768 -32768 -32768 -32768 -32768 -32768 -32768 -32768 -32768 -32768 -32768 -32768 -32768 -32768 -32768 -32768 -32768 -32768 -32768 -32768 -32768 -32768 -32768 -32768 -32768 -32768 -32768 -32768 -32768 -32768 -32768 -32768 -32768 -32768 -32768 -32768 -32768 -32768 -32768 -32768 -32768 -32768 -32768 -32768 -32768 -32768 -32768 -32768 -32768 -32768 -32768 -32768 -32768 -32768 -32768 -32768 -32768 -32768 -32768 -32768 -32768 -32768 -32768 -32768 -32768 -32768 -32768 -32768 -32768 -32768 -32768 -32768 -32768 -32768 -32768 -32768 -32768 -32768 -32768 -32768 -32768 -32768 -32768 -32768 -32768 -32768 -32768 -32768 -32768 -32768 -32768 -32768 -32768 -32768 -32768 -32768 -32768 -32768 -32768 -32768 -32768 -32768 -32768 -32768 -32768 -32768 -32768 -32768 -32768 -32768 -32768 -32768 -32768 -32768 -32768 -32768 -32768 -32768 -32768 -32768 -32768 -32768 -32768 -32768 -32768 -32768 -32768 -32768 -32768 -32768 -32768 -32768 -32768 -32768 -32768 -32768 -32768 -32768 -32768 -32768 -32768 -32768 -32768 -32768 -32768 -32768 -32768 -32768 -32768 -32768 -32768 -32768 -32768 -32768 -32768 -32768 -32768 -32768 -32768 -32768 -32768 -32768 -32768 -32768 -32768 -32768 -32768 -32768 -32768 -32768 -32768 -32768 -32768 -32768 -32768 -32768 -32768 -32768 -32768 -32768 -32768 -32768 -32768 -32768 -32768 -32768 -32768 -32768 -32768 -32768 -32768 -32768 -32768 -32768 -32768 -32768 -32768 -32768 -32768 -32768 -32768 -32768 -32768 -32768 -32768 -32768 -32768 -32768 -32768 -32768 -32768 -32768 -32768 -32768 -32768 -32768 -32768 -32768 -32768 -32768 -32768 -32768 -32768 -32768 -32768 -32768 -32768 -32768 -32768 -32768 -32768 -32768 -32768 -32768 -32768 -32768 -32768 -32768 -32768 -32768 -32768 -32768 -32768 -32768 -32768 -32768 -32768 -32768 -32768 -32768 -32768 -32768 -32768 -32768 -32768 -32768 -32768 -32768 -32768 -32768 -32768 -32768 -32768 -32768 -32768 -32768 -32768 -32768 -32768 -32768 -32768 -32768 -32768 -32768 -32768 -32768 -32768 -32768 -32768 -32768 -32768 -32768 -32768 -32768 -32768 -32768 -32768 -32768 -32768 -32768 -32768 -32768 -32768 -32768 -32768 -32768 -32768 -32768 -32768 -32768 -32768 -32768 -32768 -32768 -32768 -32768 -32768 -32768 -32768 -32768 -32768 -32768 -32768 -32768 -32768 -32768 -32768 -32768 -32768 -32768 -32768 -32768 -32768 -32768 -32768 -32768 -32768 -32768 -32768 -32768 -32768 -32768 -32768 -32768 -32768 -32768 -32768 -32768 -32768 -32768 -32768 -32768 -32768 -32768 -32768 -32768 -32768 -32768 -32768 -32768 -32768 -32768 -32768 -32768 -32768 -32768 -32768 -32768 -32768 -32768 -32768 -32768 -32768 -32768 -32768 -32768 -32768 -32768 -32768 -32768 -32768 -32768 -32768 -32768 -32768 -32768 -32768 -32768 -32768 -32768 -32768 -32768 -32768 -32768 -32768 -32768 -32768 -32768 -32768 -32768 -32768 -32768 -32768 -32768 -32768 -32768 -32768 -32768 -32768 -32768 -32768 -32768 -32768 -32768 -32768 -32768 -32768 -32768 -32768 -32768 -32768 -32768 -32768 -32768 -32768 -32768 -32768 -32768 -32768 -32768 -32768 -32768 -32768 -32768 -32768 -32768 -32768 -32768 -32768 -32768 -32768 -32768 -32768 -32768 -32768 -32768 -32768 -32768 -32768 -32768 -32768 -32768 -32768 -32768 -32768 -32768 -32768 -32768 -32768 -32768 -32768 -32768 -32768 -32768 -32768 -32768 -32768 -32768 -32768 -32768 -32768 -32768 -32768 -32768 -32768 -32768 -32768 -32768 -32768 -32768 -32768 -32768 -32768 -32768 -32768 -32768 -32768 -32768 -32768 -32768 -32768 -32768 -32768 -32768 -32768 -32768 -32768 -32768 -32768 -32768 -32768 -32768 -32768 -32768 -32768 -32768 -32768 -32768 -32768 -32768 -32768 -32768 -32768 -32768 -32768 -32768 -32768 -32768 -32768 -32768 -32768 -32768 -32768 -32768 -32768 -32768 -32768 -32768 -32768 -32768 -32768 -32768 -32768 -32768 -32768 -32768 -32768 -32768 -32768 -32768 -32768 -32768 -32768 -32768 -32768 -32768 -32768 -32768 -32768 -32768 -32768 -32768 -32768 -32768 -32768 -32768 -32768 -32768 -32768 -32768 -32768 -32768 -32768 -32768 -32768 -32768 -32768 -32768 -32768 -32768 -32768 -32768 -32768 -32768 -32768 -32768 -32768 -32768 -32768 -32768 -32768 -32768 -32768 -32768 -32768 -32768 -32768 -32768 -32768 -32768 -32768 -32768 -32768 -32768 -32768 -32768 -32768 -32768 -32768 -32768 -32768 -32768 -32768 -32768 -32768 -32768 -32768 -32768 -32768 -32768 -32768 -32768 -32768 -32768 -32768 -32768 -32768 -32768 -32768 -32768 -32768 -32768 -32768 -32768 -32768 -32768
 -32768 -32768 -32768 -32768 -32768 -32768 -32768 -32768 -32768 -32768 -32768 -32768 -32768 -32768 -32768 -32768 -32768 -32768 -32768 -32768 -32768 -32768 -32768 -32768 -32768 -32768 -32768 -32768 -32768 -32768 -32768 -32768 -32768 -32768 -32768 -32768 -32768 -32768 -32768 -32768 -32768 -32768 -32768 -32768 -32768 -32768 -32768 -32768 -32768 -32768 -32768 -32768 -32768 -32768 -32768 -32768 -32768 -32768 -32768 -32768 -32768 -32768 -32768 -32768 -32768 -32768 -32768 -32768 -32768 -32768 -32768 -32768 -32768 -32768 -32768 -32768 -32768 -32768 -32768 -32768 -32768 -32768 -32768 -32768 -32768 -32768 -32768 -32768 -32768 -32768 -32768 -32768 -32768 -32768 -32768 -32768 -32768 -32768 -32768 -32768 -32768 -32768 -32768 -32768 -32768 -32768 -32768 -32768 -32768 -32768 -32768 -32768 -32768 -32768 -32768 -32768 -32768 -32768 -32768 -32768 -32768 -32768 -32768 -32768 -32768 -32768 -32768 -32768 -32768 -32768 -32768 -32768 -32768 -32768 -32768 -32768 -32768 -32768 -32768 -32768 -32768 -32768 -32768 -32768 -32768 -32768 -32768 -32768 -32768 -32768 -32768 -32768 -32768 -32768 -32768 -32768 -32768 -32768 -32768 -32768 -32768 -32768 -32768 -32768 -32768 -32768 -32768 -32768 -32768 -32768 -32768 -32768 -32768 -32768 -32768 -32768 -32768 -32768 -32768 -32768 -32768 -32768 -32768 -32768 -32768 -32768 -32768 -32768 -32768 -32768 -32768 -32768 -32768 -32768 -32768 -32768 -32768 -32768 -32768 -32768 -32768 -32768 -32768 -32768 -32768 -32768 -32768 -32768 -32768 -32768 -32768 -32768 -32768 -4911.33 -4918.81 -4930.93 -4926.62 -4940.83 -4929.79 -4936.46 -4916.86 -4931.56 -4929.37 -4938.45 -4924.12 -4931.29 -32768 -32768 -32768 -32768 -32768 -32768 -32768 -32768 -32768 -32768 -32768 -32768 -32768 -32768 -32768 -32768 -32768 -32768 -32768 -32768 -32768 -32768 -32768 -32768 -32768 -32768 -32768 -32768 -32768 -32768 -32768 -32768 -32768 -32768 -32768 -32768 -32768 -32768 -32768 -32768 -32768 -32768 -32768 -4921.72 -4920.31 -4926.14 -4928.07 -4918.00 -4908.92 -4910.90 -4911.13 -4910.95 -4911.56 -4911.06 -4911.06 -4910.31 -4910.60 -4911.11 -4912.37 -4913.11 -4921.67 -4916.66 -4916.90 -4906.65 -4923.50 -4914.30 -4905.93 -4904.43 -4901.49 -4895.46 -4897.77 -4900.19 -4894.82 -4884.33 -4905.31 -4897.28 -4878.28 -4913.61 -4914.61 -4909.62 -4901.71 -4898.30 -4896.43 -4906.70 -4905.64 -4906.31 -4900.34 -4893.93 -4888.01 -4881.69 -4885.31 -4884.37 -4889.65 -4895.59 -4894.59 -4890.68 -4883.62 -4880.55 -4882.05 -4894.14 -4892.35 -4896.15 -4891.15 -4889.15 -4884.15 -4877.13 -4880.54 -4881.29 -4882.08 -4888.28 -4889.62 -4889.79 -4896.30 -4902.50 -4881.39 -4870.88 -32768 -32768 -32768 -32768 -32768 -32768 -32768 -32768 -32768 -32768 -32768 -32768 -32768 -32768 -32768 -32768 -32768 -32768 -32768 -32768 -32768 -32768 -32768 -32768 -32768 -32768 -32768 -32768 -32768 -32768 -32768 -32768 -32768 -32768 -32768 -32768 -32768 -32768 -32768 -32768 -32768 -32768 -32768 -32768 -32768 -32768 -32768 -32768 -32768 -32768 -32768 -32768 -32768 -32768 -32768 -32768 -32768 -32768 -32768 -32768 -32768 -32768 -32768 -32768 -32768 -32768 -32768 -32768 -32768 -32768 -32768 -32768 -32768 -32768 -32768 -32768 -32768 -32768 -32768 -32768 -32768 -32768 -32768 -32768 -32768 -32768 -32768 -32768 -32768 -32768 -32768 -32768 -32768 -32768 -32768 -32768 -32768 -32768 -32768 -32768 -32768 -32768 -32768 -32768 -32768 -32768 -32768 -32768 -32768 -32768 -32768 -32768 -32768 -32768 -32768 -32768 -32768 -32768 -32768 -32768 -32768 -32768 -32768 -32768 -32768 -32768 -32768 -32768 -32768 -32768 -32768 -32768 -32768 -32768 -32768 -32768 -32768 -32768 -32768 -32768 -32768 -32768 -32768 -32768 -32768 -32768 -32768 -32768 -32768 -32768 -32768 -32768 -32768 -32768 -32768 -32768 -32768 -32768 -32768 -32768 -32768 -32768 -32768 -32768 -32768 -32768 -32768 -32768 -32768 -32768 -32768 -32768 -32768 -32768 -32768 -32768 -32768 -32768 -32768 -32768 -32768 -32768 -32768 -32768 -32768 -32768 -32768 -32768 -32768 -32768 -32768 -32768 -32768 -32768 -32768 -32768 -32768 -32768 -32768 -32768 -32768 -32768 -32768 -32768 -32768 -32768 -32768 -32768 -32768 -32768 -32768 -32768 -32768 -32768 -32768 -32768 -32768 -32768 -32768 -32768 -32768 -32768 -32768 -32768 -32768 -32768 -32768 -32768 -32768 -32768 -32768 -32768 -32768 -32768 -32768 -32768 -32768 -32768 -32768 -32768 -32768 -32768 -32768 -32768 -32768 -32768 -32768 -32768 -32768 -32768 -32768 -32768 -32768 -32768 -32768 -32768 -32768 -32768 -32768 -32768 -32768 -32768 -32768 -32768 -32768 -32768 -32768 -32768 -32768 -32768 -32768 -32768 -32768 -32768 -32768 -32768 -32768 -32768 -32768 -32768 -32768 -32768 -32768 -32768 -32768 -32768 -32768 -32768 -32768 -32768 -32768 -32768 -32768 -32768 -32768 -32768 -32768 -32768 -32768 -32768 -32768 -32768 -32768 -32768 -32768 -32768 -32768 -32768 -32768 -32768 -32768 -32768 -32768 -32768 -32768 -32768 -32768 -32768 -32768 -32768 -32768 -32768 -32768 -32768 -32768 -32768 -32768 -32768 -32768 -32768 -32768 -32768 -32768 -32768 -32768 -32768 -32768 -32768 -32768 -32768 -32768 -32768 -32768 -32768 -32768 -32768 -32768 -32768 -32768 -32768 -32768 -32768 -32768 -32768 -32768 -32768 -32768 -32768 -32768 -32768 -32768 -32768 -32768 -32768 -32768 -32768 -32768 -32768 -32768 -32768 -32768 -32768 -32768 -32768 -32768 -32768 -32768 -32768 -32768 -32768 -32768 -32768 -32768 -32768 -32768 -32768 -32768 -32768 -32768 -32768 -32768 -32768 -32768 -32768 -32768 -32768 -32768 -32768 -32768 -32768 -32768 -32768 -32768 -32768 -32768 -32768 -32768 -32768 -32768 -32768 -32768 -32768 -32768 -32768 -32768 -32768 -32768 -32768 -32768 -32768 -32768 -32768 -32768 -32768 -32768 -32768 -32768 -32768 -32768 -32768 -32768 -32768 -32768 -32768 -32768 -32768 -32768 -32768 -32768 -32768 -32768 -32768 -32768 -32768 -32768 -32768 -32768 -32768 -32768 -32768 -32768 -32768 -32768 -32768 -32768 -32768 -32768 -32768 -32768 -32768 -32768 -32768 -32768 -32768 -32768 -32768 -32768 -32768 -32768 -32768 -32768 -32768 -32768 -32768 -32768 -32768 -32768 -32768 -32768 -32768 -32768 -32768 -32768 -32768 -32768 -32768 -32768 -32768 -32768 -32768 -32768 -32768 -32768 -32768 -32768 -32768 -32768 -32768 -32768 -32768 -32768 -32768 -32768 -32768 -32768 -32768 -32768 -32768 -32768 -32768 -32768 -32768 -32768 -32768 -32768 -32768 -32768 -32768 -32768 -32768 -32768 -32768 -32768 -32768 -32768 -32768 -32768 -32768 -32768 -32768 -32768 -32768 -32768 -32768 -32768 -32768 -32768 -32768 -32768 -32768 -32768 -32768 -32768 -32768 -32768 -32768 -32768 -32768 -32768 -32768 -32768 -32768 -32768 -32768 -32768 -32768 -32768 -32768 -32768 -32768 -32768 -32768 -32768 -32768 -32768 -32768 -32768 -32768 -32768 -32768 -32768 -32768 -32768 -32768 -32768 -32768 -32768 -32768 -32768 -32768 -32768 -32768 -32768 -32768 -32768 -32768 -32768 -32768 -32768 -32768 -32768 -32768 -32768 -32768 -32768 -32768 -32768 -32768 -32768 -32768 -32768 -32768 -32768 -32768 -32768 -32768 -32768 -32768 -32768 -32768 -32768 -32768 -32768 -32768 -32768 -32768 -32768 -32768
 -32768 -32768 -32768 -32768 -32768 -32768 -32768 -32768 -32768 -32768 -32768 -32768 -32768 -32768 -32768 -32768 -32768 -32768 -32768 -32768 -32768 -32768 -32768 -32768 -32768 -32768 -32768 -32768 -32768 -32768 -32768 -32768 -32768 -32768 -32768 -32768 -32768 -32768 -32768 -32768 -32768 -32768 -32768 -32768 -32768 -32768 -32768 -32768 -32768 -32768 -32768 -32768 -32768 -32768 -32768 -32768 -32768 -32768 -32768 -32768 -32768 -32768 -32768 -32768 -32768 -32768 -32768 -32768 -32768 -32768 -32768 -32768 -32768 -32768 -32768 -32768 -32768 -32768 -32768 -32768 -32768 -32768 -32768 -32768 -32768 -32768 -32768 -32768 -32768 -32768 -32768 -32768 -32768 -32768 -32768 -32768 -32768 -32768 -32768 -32768 -32768 -32768 -32768 -32768 -32768 -32768 -32768 -32768 -32768 -32768 -32768 -32768 -32768 -32768 -32768 -32768 -32768 -32768 -32768 -32768 -32768 -32768 -32768 -32768 -32768 -32768 -32768 -32768 -32768 -32768 -32768 -32768 -32768 -32768 -32768 -32768 -32768 -32768 -32768 -32768 -32768 -32768 -32768 -32768 -32768 -32768 -32768 -32768 -32768 -32768 -32768 -32768 -32768 -32768 -32768 -32768 -32768 -32768 -32768 -32768 -32768 -32768 -32768 -32768 -32768 -32768 -32768 -32768 -32768 -32768 -32768 -32768 -32768 -32768 -32768 -32768 -32768 -32768 -32768 -32768 -32768 -32768 -32768 -32768 -32768 -32768 -32768 -32768 -32768 -32768 -32768 -32768 -32768 -32768 -32768 -32768 -32768 -32768 -32768 -32768 -32768 -32768 -32768 -32768 -32768 -32768 -32768 -32768 -32768 -32768 -32768 -4915.83 -4926.81 -4941.59 -4934.16 -4930.34 -4930.50 -4924.86 -4896.43 -4936.42 -4934.44 -4935.81 -4935.30 -4928.44 -4920.60 -4916.99 -4916.99 -32768 -32768 -32768 -32768 -32768 -32768 -32768 -32768 -32768 -32768 -32768 -32768 -32768 -32768 -32768 -32768 -32768 -32768 -32768 -32768 -32768 -32768 -32768 -32768 -32768 -32768 -32768 -32768 -32768 -32768 -32768 -32768 -32768 -32768 -32768 -32768 -32768 -32768 -32768 -4910.22 -4928.62 -4926.16 -4925.07 -4928.30 -4925.97 -4929.40 -4910.96 -4911.97 -4911.56 -4911.06 -4913.51 -4911.41 -4912.85 -4911.44 -4910.55 -4911.14 -4912.66 -4913.53 -4914.64 -4913.19 -4915.11 -4913.51 -4909.75 -4906.65 -4905.49 -4899.79 -4904.93 -4913.99 -4917.66 -4920.00 -4918.82 -4918.28 -4918.28 -4914.61 -4914.11 -4906.62 -4896.29 -4897.08 -4905.61 -4906.37 -4900.51 -4899.70 -4900.01 -4902.97 -4903.47 -4901.69 -4891.62 -4892.41 -4891.75 -4896.90 -4895.62 -4892.68 -4907.26 -4914.55 -4897.55 -4881.64 -4889.79 -4909.15 -4904.15 -4899.15 -4890.62 -4886.32 -4882.54 -4872.12 -4875.10 -4885.92 -4891.43 -4892.77 -4898.54 -4888.80 -4881.02 -4887.04 -4876.51 -4863.26 -4873.13 -4883.00 -32768 -32768 -32768 -32768 -32768 -32768 -32768 -32768 -32768 -32768 -32768 -32768 -32768 -32768 -32768 -32768 -32768 -32768 -32768 -32768 -32768 -32768 -32768 -32768 -32768 -32768 -32768 -32768 -32768 -32768 -32768 -32768 -32768 -32768 -32768 -32768 -32768 -32768 -32768 -32768 -32768 -32768 -32768 -32768 -32768 -32768 -32768 -32768 -32768 -32768 -32768 -32768 -32768 -32768 -32768 -32768 -32768 -32768 -32768 -32768 -32768 -32768 -32768 -32768 -32768 -32768 -32768 -32768 -32768 -32768 -32768 -32768 -32768 -32768 -32768 -32768 -32768 -32768 -32768 -32768 -32768 -32768 -32768 -32768 -32768 -32768 -32768 -32768 -32768 -32768 -32768 -32768 -32768 -32768 -32768 -32768 -32768 -32768 -32768 -32768 -32768 -32768 -32768 -32768 -32768 -32768 -32768 -32768 -32768 -32768 -32768 -32768 -32768 -32768 -32768 -32768 -32768 -32768 -32768 -32768 -32768 -32768 -32768 -32768 -32768 -32768 -32768 -32768 -32768 -32768 -32768 -32768 -32768 -32768 -32768 -32768 -32768 -32768 -32768 -32768 -32768 -32768 -32768 -32768 -32768 -32768 -32768 -32768 -32768 -32768 -32768 -32768 -32768 -32768 -32768 -32768 -32768 -32768 -32768 -32768 -32768 -32768 -32768 -32768 -32768 -32768 -32768 -32768 -32768 -32768 -32768 -32768 -32768 -32768 -32768 -32768 -32768 -32768 -32768 -32768 -32768 -32768 -32768 -32768 -32768 -32768 -32768 -32768 -32768 -32768 -32768 -32768 -32768 -32768 -32768 -32768 -32768 -32768 -32768 -32768 -32768 -32768 -32768 -32768 -32768 -32768 -32768 -32768 -32768 -32768 -32768 -32768 -32768 -32768 -32768 -32768 -32768 -32768 -32768 -32768 -32768 -32768 -32768 -32768 -32768 -32768 -32768 -32768 -32768 -32768 -32768 -32768 -32768 -32768 -32768 -32768 -32768 -32768 -32768 -32768 -32768 -32768 -32768 -32768 -32768 -32768 -32768 -32768 -32768 -32768 -32768 -32768 -32768 -32768 -32768 -32768 -32768 -32768 -32768 -32768 -32768 -32768 -32768 -32768 -32768 -32768 -32768 -32768 -32768 -32768 -32768 -32768 -32768 -32768 -32768 -32768 -32768 -32768 -32768 -32768 -32768 -32768 -32768 -32768 -32768 -32768 -32768 -32768 -32768 -32768 -32768 -32768 -32768 -32768 -32768 -32768 -32768 -32768 -32768 -32768 -32768 -32768 -32768 -32768 -32768 -32768 -32768 -32768 -32768 -32768 -32768 -32768 -32768 -32768 -32768 -32768 -32768 -32768 -32768 -32768 -32768 -32768 -32768 -32768 -32768 -32768 -32768 -32768 -32768 -32768 -32768 -32768 -32768 -32768 -32768 -32768 -32768 -32768 -32768 -32768 -32768 -32768 -32768 -32768 -32768 -32768 -32768 -32768 -32768 -32768 -32768 -32768 -32768 -32768 -32768 -32768 -32768 -32768 -32768 -32768 -32768 -32768 -32768 -32768 -32768 -32768 -32768 -32768 -32768 -32768 -32768 -32768 -32768 -32768 -32768 -32768 -32768 -32768 -32768 -32768 -32768 -32768 -32768 -32768 -32768 -32768 -32768 -32768 -32768 -32768 -32768 -32768 -32768 -32768 -32768 -32768 -32768 -32768 -32768 -32768 -32768 -32768 -32768 -32768 -32768 -32768 -32768 -32768 -32768 -32768 -32768 -32768 -32768 -32768 -32768 -32768 -32768 -32768 -32768 -32768 -32768 -32768 -32768 -32768 -32768 -32768 -32768 -32768 -32768 -32768 -32768 -32768 -32768 -32768 -32768 -32768 -32768 -32768 -32768 -32768 -32768 -32768 -32768 -32768 -32768 -32768 -32768 -32768 -32768 -32768 -32768 -32768 -32768 -32768 -32768 -32768 -32768 -32768 -32768 -32768 -32768 -32768 -32768 -32768 -32768 -32768 -32768 -32768 -32768 -32768 -32768 -32768 -32768 -32768 -32768 -32768 -32768 -32768 -32768 -32768 -32768 -32768 -32768 -32768 -32768 -32768 -32768 -32768 -32768 -32768 -32768 -32768 -32768 -32768 -32768 -32768 -32768 -32768 -32768 -32768 -32768 -32768 -32768 -32768 -32768 -32768 -32768 -32768 -32768 -32768 -32768 -32768 -32768 -32768 -32768 -32768 -32768 -32768 -32768 -32768 -32768 -32768 -32768 -32768 -32768 -32768 -32768 -32768 -32768 -32768 -32768 -32768 -32768 -32768 -32768 -32768 -32768 -32768 -32768 -32768 -32768 -32768 -32768 -32768 -32768 -32768 -32768 -32768 -32768 -32768 -32768 -32768 -32768 -32768 -32768 -32768 -32768 -32768 -32768 -32768 -32768 -32768 -32768 -32768 -32768 -32768 -32768 -32768 -32768 -32768 -32768 -32768 -32768 -32768 -32768 -32768 -32768 -32768 -32768 -32768 -32768 -32768 -32768 -32768 -32768 -32768 -32768 -32768 -32768 -32768 -32768 -32768 -32768 -32768 -32768 -32768 -32768 -32768 -32768 -32768 -32768 -32768 -32768 -32768 -32768 -32768 -32768 -32768 -32768 -32768 -32768 -32768 -32768 -32768 -32768 -32768 -32768
 -32768 -32768 -32768 -32768 -32768 -32768 -32768 -32768 -32768 -32768 -32768 -32768 -32768 -32768 -32768 -32768 -32768 -32768 -32768 -32768 -32768 -32768 -32768 -32768 -32768 -32768 -32768 -32768 -32768 -32768 -32768 -32768 -32768 -32768 -32768 -32768 -32768 -32768 -32768 -32768 -32768 -32768 -32768 -32768 -32768 -32768 -32768 -32768 -32768 -32768 -32768 -32768 -32768 -32768 -32768 -32768 -32768 -32768 -32768 -32768 -32768 -32768 -32768 -32768 -32768 -32768 -32768 -32768 -32768 -32768 -32768 -32768 -32768 -32768 -32768 -32768 -32768 -32768 -32768 -32768 -32768 -32768 -32768 -32768 -32768 -32768 -32768 -32768 -32768 -32768 -32768 -32768 -32768 -32768 -32768 -32768 -32768 -32768 -32768 -32768 -32768 -32768 -32768 -32768 -32768 -32768 -32768 -32768 -32768 -32768 -32768 -32768 -32768 -32768 -32768 -32768 -32768 -32768 -32768 -32768 -32768 -32768 -32768 -32768 -32768 -32768 -32768 -32768 -32768 -32768 -32768 -32768 -32768 -32768 -32768 -32768 -32768 -32768 -32768 -32768 -32768 -32768 -32768 -32768 -32768 -32768 -32768 -32768 -32768 -32768 -32768 -32768 -32768 -32768 -32768 -32768 -32768 -32768 -32768 -32768 -32768 -32768 -32768 -32768 -32768 -32768 -32768 -32768 -32768 -32768 -32768 -32768 -32768 -32768 -32768 -32768 -32768 -32768 -32768 -32768 -32768 -32768 -32768 -32768 -32768 -32768 -32768 -32768 -32768 -32768 -32768 -32768 -32768 -32768 -32768 -32768 -32768 -32768 -32768 -32768 -32768 -32768 -32768 -32768 -32768 -32768 -32768 -32768 -32768 -4921.33 -4918.02 -4929.41 -4934.03 -4939.04 -4929.57 -4928.86 -4913.65 -4940.14 -4928.16 -4936.46 -4922.78 -4931.19 -4927.10 -4923.41 -4916.38 -4911.12 -4911.16 -32768 -32768 -32768 -32768 -32768 -32768 -32768 -32768 -32768 -32768 -32768 -32768 -32768 -32768 -32768 -32768 -32768 -32768 -32768 -32768 -32768 -32768 -32768 -32768 -32768 -32768 -32768 -32768 -32768 -32768 -32768 -32768 -32768 -32768 -32768 -4932.72 -4935.72 -4937.22 -4925.50 -4932.41 -4930.38 -4926.36 -4933.78 -4910.97 -4948.56 -4910.56 -4914.85 -4917.12 -4916.74 -4915.35 -4916.08 -4911.26 -4914.64 -4911.82 -4910.80 -4911.68 -4912.99 -4913.04 -4915.72 -4910.75 -4909.93 -4907.62 -4922.18 -4912.95 -4913.99 -4915.86 -4918.33 -4917.64 -4919.28 -4918.78 -4914.61 -4914.61 -4914.61 -4895.85 -4896.63 -4892.00 -4885.73 -4899.28 -4901.88 -4898.34 -4902.72 -4902.97 -4901.19 -4894.42 -4894.99 -4896.72 -4897.59 -4897.29 -4903.62 -4911.55 -4912.55 -4912.55 -4891.15 -4888.15 -4885.15 -4879.65 -4894.81 -4903.68 -4898.13 -4888.12 -4885.09 -4881.49 -4875.92 -4877.74 -4878.00 -4880.56 -4877.36 -4893.85 -4887.25 -4883.43 -4870.26 -4876.32 -4866.60 -4873.79 -4873.32 -4881.82 -32768 -32768 -32768 -32768 -32768 -32768 -32768 -32768 -32768 -32768 -32768 -32768 -32768 -32768 -32768 -32768 -32768 -32768 -32768 -32768 -32768 -32768 -32768 -32768 -32768 -32768 -32768 -32768 -32768 -32768 -32768 -32768 -32768 -32768 -32768 -32768 -32768 -32768 -32768 -32768 -32768 -32768 -32768 -32768 -32768 -32768 -32768 -32768 -32768 -32768 -32768 -32768 -32768 -32768 -32768 -32768 -32768 -32768 -32768 -32768 -32768 -32768 -32768 -32768 -32768 -32768 -32768 -32768 -32768 -32768 -32768 -32768 -32768 -32768 -32768 -32768 -32768 -32768 -32768 -32768 -32768 -32768 -32768 -32768 -32768 -32768 -32768 -32768 -32768 -32768 -32768 -32768 -32768 -32768 -32768 -32768 -32768 -32768 -32768 -32768 -32768 -32768 -32768 -32768 -32768 -32768 -32768 -32768 -32768 -32768 -32768 -32768 -32768 -32768 -32768 -32768 -32768 -32768 -32768 -32768 -32768 -32768 -32768 -32768 -32768 -32768 -32768 -32768 -32768 -32768 -32768 -32768 -32768 -32768 -32768 -32768 -32768 -32768 -32768 -32768 -32768 -32768 -32768 -32768 -32768 -32768 -32768 -32768 -32768 -32768 -32768 -32768 -32768 -32768 -32768 -32768 -32768 -32768 -32768 -32768 -32768 -32768 -32768 -32768 -32768 -32768 -32768 -32768 -32768 -32768 -32768 -32768 -32768 -32768 -32768 -32768 -32768 -32768 -32768 -32768 -32768 -32768 -32768 -32768 -32768 -32768 -32768 -32768 -32768 -32768 -32768 -32768 -32768 -32768 -32768 -32768 -32768 -32768 -32768 -32768 -32768 -32768 -32768 -32768 -32768 -32768 -32768 -32768 -32768 -32768 -32768 -32768 -32768 -32768 -32768 -32768 -32768 -32768 -32768 -32768 -32768 -32768 -32768 -32768 -32768 -32768 -32768 -32768 -32768 -32768 -32768 -32768 -32768 -32768 -32768 -32768 -32768 -32768 -32768 -32768 -32768 -32768 -32768 -32768 -32768 -32768 -32768 -32768 -32768 -32768 -32768 -32768 -32768 -32768 -32768 -32768 -32768 -32768 -32768 -32768 -32768 -32768 -32768 -32768 -32768 -32768 -32768 -32768 -32768 -32768 -32768 -32768 -32768 -32768 -32768 -32768 -32768 -32768 -32768 -32768 -32768 -32768 -32768 -32768 -32768 -32768 -32768 -32768 -32768 -32768 -32768 -32768 -32768 -32768 -32768 -32768 -32768 -32768 -32768 -32768 -32768 -32768 -32768 -32768 -32768 -32768 -32768 -32768 -32768 -32768 -32768 -32768 -32768 -32768 -32768 -32768 -32768 -32768 -32768 -32768 -32768 -32768 -32768 -32768 -32768 -32768 -32768 -32768 -32768 -32768 -32768 -32768 -32768 -32768 -32768 -32768 -32768 -32768 -32768 -32768 -32768 -32768 -32768 -32768 -32768 -32768 -32768 -32768 -32768 -32768 -32768 -32768 -32768 -32768 -32768 -32768 -32768 -32768 -32768 -32768 -32768 -32768 -32768 -32768 -32768 -32768 -32768 -32768 -32768 -32768 -32768 -32768 -32768 -32768 -32768 -32768 -32768 -32768 -32768 -32768 -32768 -32768 -32768 -32768 -32768 -32768 -32768 -32768 -32768 -32768 -32768 -32768 -32768 -32768 -32768 -32768 -32768 -32768 -32768 -32768 -32768 -32768 -32768 -32768 -32768 -32768 -32768 -32768 -32768 -32768 -32768 -32768 -32768 -32768 -32768 -32768 -32768 -32768 -32768 -32768 -32768 -32768 -32768 -32768 -32768 -32768 -32768 -32768 -32768 -32768 -32768 -32768 -32768 -32768 -32768 -32768 -32768 -32768 -32768 -32768 -32768 -32768 -32768 -32768 -32768 -32768 -32768 -32768 -32768 -32768 -32768 -32768 -32768 -32768 -32768 -32768 -32768 -32768 -32768 -32768 -32768 -32768 -32768 -32768 -32768 -32768 -32768 -32768 -32768 -32768 -32768 -32768 -32768 -32768 -32768 -32768 -32768 -32768 -32768 -32768 -32768 -32768 -32768 -32768 -32768 -32768 -32768 -32768 -32768 -32768 -32768 -32768 -32768 -32768 -32768 -32768 -32768 -32768 -32768 -32768 -32768 -32768 -32768 -32768 -32768 -32768 -32768 -32768 -32768 -32768 -32768 -32768 -32768 -32768 -32768 -32768 -32768 -32768 -32768 -32768 -32768 -32768 -32768 -32768 -32768 -32768 -32768 -32768 -32768 -32768 -32768 -32768 -32768 -32768 -32768 -32768 -32768 -32768 -32768 -32768 -32768 -32768 -32768 -32768 -32768 -32768 -32768 -32768 -32768 -32768 -32768 -32768 -32768 -32768 -32768 -32768 -32768 -32768 -32768 -32768 -32768 -32768 -32768 -32768 -32768 -32768 -32768 -32768 -32768 -32768 -32768 -32768 -32768 -32768 -32768 -32768 -32768 -32768 -32768 -32768 -32768 -32768 -32768 -32768 -32768 -32768 -32768 -32768 -32768 -32768 -32768 -32768 -32768 -32768 -32768 -32768 -32768 -32768 -32768 -32768 -32768 -32768 -32768 -32768 -32768 -32768 -32768 -32768 -32768 -32768 -32768 -32768 -32768 -32768 -32768 -32768 -32768
 -32768 -32768 -32768 -32768 -32768 -32768 -32768 -32768 -32768 -32768 -32768 -32768 -32768 -32768 -32768 -32768 -32768 -32768 -32768 -32768 -32768 -32768 -32768 -32768 -32768 -32768 -32768 -32768 -32768 -32768 -32768 -32768 -32768 -32768 -32768 -32768 -32768 -32768 -32768 -32768 -32768 -32768 -32768 -32768 -32768 -32768 -32768 -32768 -32768 -32768 -32768 -32768 -32768 -32768 -32768 -32768 -32768 -32768 -32768 -32768 -32768 -32768 -32768 -32768 -32768 -32768 -32768 -32768 -32768 -32768 -32768 -32768 -32768 -32768 -32768 -32768 -32768 -32768 -32768 -32768 -32768 -32768 -32768 -32768 -32768 -32768 -32768 -32768 -32768 -32768 -32768 -32768 -32768 -32768 -32768 -32768 -32768 -32768 -32768 -32768 -32768 -32768 -32768 -32768 -32768 -32768 -32768 -32768 -32768 -32768 -32768 -32768 -32768 -32768 -32768 -32768 -32768 -32768 -32768 -32768 -32768 -32768 -32768 -32768 -32768 -32768 -32768 -32768 -32768 -32768 -32768 -32768 -32768 -32768 -32768 -32768 -32768 -32768 -32768 -32768 -32768 -32768 -32768 -32768 -32768 -32768 -32768 -32768 -32768 -32768 -32768 -32768 -32768 -32768 -32768 -32768 -32768 -32768 -32768 -32768 -32768 -32768 -32768 -32768 -32768 -32768 -32768 -32768 -32768 -32768 -32768 -32768 -32768 -32768 -32768 -32768 -32768 -32768 -32768 -32768 -32768 -32768 -32768 -32768 -32768 -32768 -32768 -32768 -32768 -32768 -32768 -32768 -32768 -32768 -32768 -32768 -32768 -32768 -32768 -32768 -32768 -32768 -32768 -32768 -32768 -32768 -32768 -4926.83 -4925.52 -4922.27 -4944.87 -4937.64 -4934.16 -4913.86 -4924.14 -4916.13 -4924.27 -4942.39 -4926.12 -4924.79 -4949.74 -4946.40 -4926.77 -4918.38 -4916.16 -4905.24 -4914.97 -32768 -32768 -32768 -32768 -32768 -32768 -32768 -32768 -32768 -32768 -32768 -32768 -32768 -32768 -32768 -32768 -32768 -32768 -32768 -32768 -32768 -32768 -32768 -32768 -32768 -32768 -32768 -32768 -32768 -32768 -32768 -32768 -4917.22 -4925.97 -4928.62 -4925.97 -4925.30 -4924.98 -4927.93 -4908.72 -4909.97 -4908.06 -4931.40 -4916.03 -4936.60 -4917.10 -4918.75 -4922.26 -4921.93 -4919.64 -4918.64 -4911.11 -4909.74 -4909.16 -4921.75 -4911.25 -4911.65 -4910.53 -4910.24 -4908.88 -4909.13 -4912.59 -4911.80 -4916.00 -4916.64 -4918.78 -4918.78 -4913.44 -4913.61 -4914.61 -4907.90 -4904.03 -4898.29 -4915.43 -4888.67 -4888.08 -4897.01 -4901.47 -4898.16 -4900.03 -4896.37 -4897.19 -4899.22 -4900.09 -4898.96 -4905.12 -4911.05 -4911.55 -4910.55 -4903.15 -4899.15 -4896.15 -4893.15 -4894.46 -4890.68 -4887.39 -4895.62 -4898.21 -4892.11 -4889.32 -4883.98 -4880.66 -4884.15 -4881.54 -4882.29 -4881.50 -4869.10 -4877.26 -4875.26 -4870.73 -4883.63 -4885.82 -4863.31 -4862.34 -4894.15 -4886.77 -32768 -32768 -32768 -32768 -32768 -32768 -32768 -32768 -32768 -32768 -32768 -32768 -32768 -32768 -32768 -32768 -32768 -32768 -32768 -32768 -32768 -32768 -32768 -32768 -32768 -32768 -32768 -32768 -32768 -32768 -32768 -32768 -32768 -32768 -32768 -32768 -32768 -32768 -32768 -32768 -32768 -32768 -32768 -32768 -32768 -32768 -32768 -32768 -32768 -32768 -32768 -32768 -32768 -32768 -32768 -32768 -32768 -32768 -32768 -32768 -32768 -32768 -32768 -32768 -32768 -32768 -32768 -32768 -32768 -32768 -32768 -32768 -32768 -32768 -32768 -32768 -32768 -32768 -32768 -32768 -32768 -32768 -32768 -32768 -32768 -32768 -32768 -32768 -32768 -32768 -32768 -32768 -32768 -32768 -32768 -32768 -32768 -32768 -32768 -32768 -32768 -32768 -32768 -32768 -32768 -32768 -32768 -32768 -32768 -32768 -32768 -32768 -32768 -32768 -32768 -32768 -32768 -32768 -32768 -32768 -32768 -32768 -32768 -32768 -32768 -32768 -32768 -32768 -32768 -32768 -32768 -32768 -32768 -32768 -32768 -32768 -32768 -32768 -32768 -32768 -32768 -32768 -32768 -32768 -32768 -32768 -32768 -32768 -32768 -32768 -32768 -32768 -32768 -32768 -32768 -32768 -32768 -32768 -32768 -32768 -32768 -32768 -32768 -32768 -32768 -32768 -32768 -32768 -32768 -32768 -32768 -32768 -32768 -32768 -32768 -32768 -32768 -32768 -32768 -32768 -32768 -32768 -32768 -32768 -32768 -32768 -32768 -32768 -32768 -32768 -32768 -32768 -32768 -32768 -32768 -32768 -32768 -32768 -32768 -32768 -32768 -32768 -32768 -32768 -32768 -32768 -32768 -32768 -32768 -32768 -32768 -32768 -32768 -32768 -32768 -32768 -32768 -32768 -32768 -32768 -32768 -32768 -32768 -32768 -32768 -32768 -32768 -32768 -32768 -32768 -32768 -32768 -32768 -32768 -32768 -32768 -32768 -32768 -32768 -32768 -32768 -32768 -32768 -32768 -32768 -32768 -32768 -32768 -32768 -32768 -32768 -32768 -32768 -32768 -32768 -32768 -32768 -32768 -32768 -32768 -32768 -32768 -32768 -32768 -32768 -32768 -32768 -32768 -32768 -32768 -32768 -32768 -32768 -32768 -32768 -32768 -32768 -32768 -32768 -32768 -32768 -32768 -32768 -32768 -32768 -32768 -32768 -32768 -32768 -32768 -32768 -32768 -32768 -32768 -32768 -32768 -32768 -32768 -32768 -32768 -32768 -32768 -32768 -32768 -32768 -32768 -32768 -32768 -32768 -32768 -32768 -32768 -32768 -32768 -32768 -32768 -32768 -32768 -32768 -32768 -32768 -32768 -32768 -32768 -32768 -32768 -32768 -32768 -32768 -32768 -32768 -32768 -32768 -32768 -32768 -32768 -32768 -32768 -32768 -32768 -32768 -32768 -32768 -32768 -32768 -32768 -32768 -32768 -32768 -32768 -32768 -32768 -32768 -32768 -32768 -32768 -32768 -32768 -32768 -32768 -32768 -32768 -32768 -32768 -32768 -32768 -32768 -32768 -32768 -32768 -32768 -32768 -32768 -32768 -32768 -32768 -32768 -32768 -32768 -32768 -32768 -32768 -32768 -32768 -32768 -32768 -32768 -32768 -32768 -32768 -32768 -32768 -32768 -32768 -32768 -32768 -32768 -32768 -32768 -32768 -32768 -32768 -32768 -32768 -32768 -32768 -32768 -32768 -32768 -32768 -32768 -32768 -32768 -32768 -32768 -32768 -32768 -32768 -32768 -32768 -32768 -32768 -32768 -32768 -32768 -32768 -32768 -32768 -32768 -32768 -32768 -32768 -32768 -32768 -32768 -32768 -32768 -32768 -32768 -32768 -32768 -32768 -32768 -32768 -32768 -32768 -32768 -32768 -32768 -32768 -32768 -32768 -32768 -32768 -32768 -32768 -32768 -32768 -32768 -32768 -32768 -32768 -32768 -32768 -32768 -32768 -32768 -32768 -32768 -32768 -32768 -32768 -32768 -32768 -32768 -32768 -32768 -32768 -32768 -32768 -32768 -32768 -32768 -32768 -32768 -32768 -32768 -32768 -32768 -32768 -32768 -32768 -32768 -32768 -32768 -32768 -32768 -32768 -32768 -32768 -32768 -32768 -32768 -32768 -32768 -32768 -32768 -32768 -32768 -32768 -32768 -32768 -32768 -32768 -32768 -32768 -32768 -32768 -32768 -32768 -32768 -32768 -32768 -32768 -32768 -32768 -32768 -32768 -32768 -32768 -32768 -32768 -32768 -32768 -32768 -32768 -32768 -32768 -32768 -32768 -32768 -32768 -32768 -32768 -32768 -32768 -32768 -32768 -32768 -32768 -32768 -32768 -32768 -32768 -32768 -32768 -32768 -32768 -32768 -32768 -32768 -32768 -32768 -32768 -32768 -32768 -32768 -32768 -32768 -32768 -32768 -32768 -32768 -32768 -32768 -32768 -32768 -32768 -32768 -32768 -32768 -32768 -32768 -32768 -32768 -32768 -32768 -32768 -32768 -32768 -32768 -32768 -32768 -32768 -32768 -32768 -32768 -32768 -32768 -32768 -32768 -32768 -32768 -32768 -32768 -32768 -32768 -32768 -32768 -32768 -32768 -32768 -32768 -32768 -32768 -32768 -32768
 -32768 -32768 -32768 -32768 -32768 -32768 -32768 -32768 -32768 -32768 -32768 -32768 -32768 -32768 -32768 -32768 -32768 -32768 -32768 -32768 -32768 -32768 -32768 -32768 -32768 -32768 -32768 -32768 -32768 -32768 -32768 -32768 -32768 -32768 -32768 -32768 -32768 -32768 -32768 -32768 -32768 -32768 -32768 -32768 -32768 -32768 -32768 -32768 -32768 -32768 -32768 -32768 -32768 -32768 -32768 -32768 -32768 -32768 -32768 -32768 -32768 -32768 -32768 -32768 -32768 -32768 -32768 -32768 -32768 -32768 -32768 -32768 -32768 -32768 -32768 -32768 -32768 -32768 -32768 -32768 -32768 -32768 -32768 -32768 -32768 -32768 -32768 -32768 -32768 -32768 -32768 -32768 -32768 -32768 -32768 -32768 -32768 -32768 -32768 -32768 -32768 -32768 -32768 -32768 -32768 -32768 -32768 -32768 -32768 -32768 -32768 -32768 -32768 -32768 -32768 -32768 -32768 -32768 -32768 -32768 -32768 -32768 -32768 -32768 -32768 -32768 -32768 -32768 -32768 -32768 -32768 -32768 -32768 -32768 -32768 -32768 -32768 -32768 -32768 -32768 -32768 -32768 -32768 -32768 -32768 -32768 -32768 -32768 -32768 -32768 -32768 -32768 -32768 -32768 -32768 -32768 -32768 -32768 -32768 -32768 -32768 -32768 -32768 -32768 -32768 -32768 -32768 -32768 -32768 -32768 -32768 -32768 -32768 -32768 -32768 -32768 -32768 -32768 -32768 -32768 -32768 -32768 -32768 -32768 -32768 -32768 -32768 -32768 -32768 -32768 -32768 -32768 -32768 -32768 -32768 -32768 -32768 -32768 -32768 -32768 -32768 -32768 -32768 -32768 -4919.82 -4932.83 -4933.58 -4929.33 -4930.26 -4938.82 -4929.50 -4909.86 -4941.14 -4934.14 -4930.79 -4929.35 -4929.45 -4938.47 -4937.07 -4934.71 -4935.77 -4929.77 -4921.16 -4919.42 -4916.92 -4936.19 -4918.78 -32768 -32768 -32768 -32768 -32768 -32768 -32768 -32768 -32768 -32768 -32768 -32768 -32768 -32768 -32768 -32768 -32768 -32768 -32768 -32768 -32768 -32768 -32768 -32768 -32768 -32768 -32768 -32768 -4933.72 -4938.72 -4925.31 -4921.60 -4919.10 -4919.08 -4925.02 -4939.56 -4943.47 -4944.47 -4942.06 -4915.36 -4915.86 -4917.60 -4929.02 -4921.09 -4924.64 -4923.64 -4922.64 -4927.41 -4927.11 -4917.77 -4916.93 -4912.13 -4909.72 -4914.70 -4912.59 -4912.87 -4911.67 -4909.73 -4910.90 -4912.62 -4914.33 -4914.97 -4916.78 -4917.28 -4913.78 -4914.11 -4914.62 -4909.24 -4907.08 -4906.83 -4904.98 -4911.25 -4906.22 -4882.68 -4880.72 -4884.16 -4901.20 -4895.09 -4898.36 -4901.47 -4901.09 -4903.61 -4907.26 -4910.55 -4912.42 -4913.15 -4910.65 -4909.15 -4906.15 -4897.12 -4899.69 -4911.12 -4908.12 -4900.77 -4896.20 -4895.12 -4892.00 -4889.31 -4889.56 -4894.40 -4887.69 -4886.37 -4861.10 -4873.18 -4885.26 -4882.26 -4880.08 -4878.54 -4883.47 -4871.89 -4875.56 -4883.29 -4885.48 -4902.53 -4894.75 -4888.32 -4863.01 -32768 -32768 -32768 -32768 -32768 -32768 -32768 -32768 -32768 -32768 -32768 -32768 -32768 -32768 -32768 -32768 -32768 -32768 -32768 -32768 -32768 -32768 -32768 -32768 -32768 -32768 -32768 -32768 -32768 -32768 -32768 -32768 -32768 -32768 -32768 -32768 -32768 -32768 -32768 -32768 -32768 -32768 -32768 -32768 -32768 -32768 -32768 -32768 -32768 -32768 -32768 -32768 -32768 -32768 -32768 -32768 -32768 -32768 -32768 -32768 -32768 -32768 -32768 -32768 -32768 -32768 -32768 -32768 -32768 -32768 -32768 -32768 -32768 -32768 -32768 -32768 -32768 -32768 -32768 -32768 -32768 -32768 -32768 -32768 -32768 -32768 -32768 -32768 -32768 -32768 -32768 -32768 -32768 -32768 -32768 -32768 -32768 -32768 -32768 -32768 -32768 -32768 -32768 -32768 -32768 -32768 -32768 -32768 -32768 -32768 -32768 -32768 -32768 -32768 -32768 -32768 -32768 -32768 -32768 -32768 -32768 -32768 -32768 -32768 -32768 -32768 -32768 -32768 -32768 -32768 -32768 -32768 -32768 -32768 -32768 -32768 -32768 -32768 -32768 -32768 -32768 -32768 -32768 -32768 -32768 -32768 -32768 -32768 -32768 -32768 -32768 -32768 -32768 -32768 -32768 -32768 -32768 -32768 -32768 -32768 -32768 -32768 -32768 -32768 -32768 -32768 -32768 -32768 -32768 -32768 -32768 -32768 -32768 -32768 -32768 -32768 -32768 -32768 -32768 -32768 -32768 -32768 -32768 -32768 -32768 -32768 -32768 -32768 -32768 -32768 -32768 -32768 -32768 -32768 -32768 -32768 -32768 -32768 -32768 -32768 -32768 -32768 -32768 -32768 -32768 -32768 -32768 -32768 -32768 -32768 -32768 -32768 -32768 -32768 -32768 -32768 -32768 -32768 -32768 -32768 -32768 -32768 -32768 -32768 -32768 -32768 -32768 -32768 -32768 -32768 -32768 -32768 -32768 -32768 -32768 -32768 -32768 -32768 -32768 -32768 -32768 -32768 -32768 -32768 -32768 -32768 -32768 -32768 -32768 -32768 -32768 -32768 -32768 -32768 -32768 -32768 -32768 -32768 -32768 -32768 -32768 -32768 -32768 -32768 -32768 -32768 -32768 -32768 -32768 -32768 -32768 -32768 -32768 -32768 -32768 -32768 -32768 -32768 -32768 -32768 -32768 -32768 -32768 -32768 -32768 -32768 -32768 -32768 -32768 -32768 -32768 -32768 -32768 -32768 -32768 -32768 -32768 -32768 -32768 -32768 -32768 -32768 -32768 -32768 -32768 -32768 -32768 -32768 -32768 -32768 -32768 -32768 -32768 -32768 -32768 -32768 -32768 -32768 -32768 -32768 -32768 -32768 -32768 -32768 -32768 -32768 -32768 -32768 -32768 -32768 -32768 -32768 -32768 -32768 -32768 -32768 -32768 -32768 -32768 -32768 -32768 -32768 -32768 -32768 -32768 -32768 -32768 -32768 -32768 -32768 -32768 -32768 -32768 -32768 -32768 -32768 -32768 -32768 -32768 -32768 -32768 -32768 -32768 -32768 -32768 -32768 -32768 -32768 -32768 -32768 -32768 -32768 -32768 -32768 -32768 -32768 -32768 -32768 -32768 -32768 -32768 -32768 -32768 -32768 -32768 -32768 -32768 -32768 -32768 -32768 -32768 -32768 -32768 -32768 -32768 -32768 -32768 -32768 -32768 -32768 -32768 -32768 -32768 -32768 -32768 -32768 -32768 -32768 -32768 -32768 -32768 -32768 -32768 -32768 -32768 -32768 -32768 -32768 -32768 -32768 -32768 -32768 -32768 -32768 -32768 -32768 -32768 -32768 -32768 -32768 -32768 -32768 -32768 -32768 -32768 -32768 -32768 -32768 -32768 -32768 -32768 -32768 -32768 -32768 -32768 -32768 -32768 -32768 -32768 -32768 -32768 -32768 -32768 -32768 -32768 -32768 -32768 -32768 -32768 -32768 -32768 -32768 -32768 -32768 -32768 -32768 -32768 -32768 -32768 -32768 -32768 -32768 -32768 -32768 -32768 -32768 -32768 -32768 -32768 -32768 -32768 -32768 -32768 -32768 -32768 -32768 -32768 -32768 -32768 -32768 -32768 -32768 -32768 -32768 -32768 -32768 -32768 -32768 -32768 -32768 -32768 -32768 -32768 -32768 -32768 -32768 -32768 -32768 -32768 -32768 -32768 -32768 -32768 -32768 -32768 -32768 -32768 -32768 -32768 -32768 -32768 -32768 -32768 -32768 -32768 -32768 -32768 -32768 -32768 -32768 -32768 -32768 -32768 -32768 -32768 -32768 -32768 -32768 -32768 -32768 -32768 -32768 -32768 -32768 -32768 -32768 -32768 -32768 -32768 -32768 -32768 -32768 -32768 -32768 -32768 -32768 -32768 -32768 -32768 -32768 -32768 -32768 -32768 -32768 -32768 -32768 -32768 -32768 -32768 -32768 -32768 -32768 -32768 -32768 -32768 -32768 -32768 -32768 -32768 -32768 -32768 -32768 -32768 -32768 -32768 -32768 -32768 -32768 -32768 -32768 -32768 -32768 -32768 -32768 -32768 -32768 -32768 -32768 -32768 -32768 -32768 -32768 -32768 -32768 -32768 -32768 -32768 -32768 -32768 -32768 -32768 -32768 -32768 -32768 -32768 -32768
 -32768 -32768 -32768 -32768 -32768 -32768 -32768 -32768 -32768 -32768 -32768 -32768 -32768 -32768 -32768 -32768 -32768 -32768 -32768 -32768 -32768 -32768 -32768 -32768 -32768 -32768 -32768 -32768 -32768 -32768 -32768 -32768 -32768 -32768 -32768 -32768 -32768 -32768 -32768 -32768 -32768 -32768 -32768 -32768 -32768 -32768 -32768 -32768 -32768 -32768 -32768 -32768 -32768 -32768 -32768 -32768 -32768 -32768 -32768 -32768 -32768 -32768 -32768 -32768 -32768 -32768 -32768 -32768 -32768 -32768 -32768 -32768 -32768 -32768 -32768 -32768 -32768 -32768 -32768 -32768 -32768 -32768 -32768 -32768 -32768 -32768 -32768 -32768 -32768 -32768 -32768 -32768 -32768 -32768 -32768 -32768 -32768 -32768 -32768 -32768 -32768 -32768 -32768 -32768 -32768 -32768 -32768 -32768 -32768 -32768 -32768 -32768 -32768 -32768 -32768 -32768 -32768 -32768 -32768 -32768 -32768 -32768 -32768 -32768 -32768 -32768 -32768 -32768 -32768 -32768 -32768 -32768 -32768 -32768 -32768 -32768 -32768 -32768 -32768 -32768 -32768 -32768 -32768 -32768 -32768 -32768 -32768 -32768 -32768 -32768 -32768 -32768 -32768 -32768 -32768 -32768 -32768 -32768 -32768 -32768 -32768 -32768 -32768 -32768 -32768 -32768 -32768 -32768 -32768 -32768 -32768 -32768 -32768 -32768 -32768 -32768 -32768 -32768 -32768 -32768 -32768 -32768 -32768 -32768 -32768 -32768 -32768 -32768 -32768 -32768 -32768 -32768 -32768 -32768 -32768 -32768 -32768 -32768 -32768 -32768 -32768 -32768 -4922.42 -4938.83 -4942.27 -4941.76 -4934.17 -4929.59 -4926.24 -4931.86 -4953.64 -4947.64 -4926.54 -4927.24 -4919.29 -4917.28 -4927.07 -4942.71 -4911.99 -4940.77 -4926.16 -4930.74 -4916.50 -4932.26 -4948.02 -4918.62 -4930.12 -4941.62 -32768 -32768 -32768 -32768 -32768 -32768 -32768 -32768 -32768 -32768 -32768 -32768 -32768 -32768 -32768 -32768 -32768 -32768 -32768 -32768 -32768 -32768 -32768 -4913.72 -4917.72 -4929.97 -4920.60 -4929.52 -4929.45 -4924.54 -4928.00 -4935.00 -4939.47 -4934.06 -4936.25 -4938.86 -4937.31 -4935.35 -4922.00 -4921.75 -4927.14 -4926.64 -4926.14 -4925.66 -4926.50 -4927.39 -4929.44 -4935.34 -4944.22 -4921.30 -4915.09 -4914.99 -4915.53 -4913.34 -4910.40 -4910.38 -4912.32 -4911.99 -4913.78 -4915.28 -4915.85 -4915.41 -4913.61 -4910.93 -4915.02 -4910.78 -4906.98 -4912.28 -4913.85 -4919.68 -4918.47 -4914.16 -4906.03 -4894.37 -4901.21 -4902.50 -4903.34 -4905.36 -4908.93 -4910.55 -4918.62 -4919.14 -4919.65 -4918.15 -4920.14 -4912.06 -4908.26 -4919.12 -4891.08 -4900.22 -4893.43 -4891.23 -4892.38 -4895.41 -4890.06 -4895.58 -4893.89 -4896.25 -4902.43 -4859.10 -4893.26 -4892.54 -4874.54 -4866.04 -4875.51 -4884.34 -4873.89 -4874.36 -4888.53 -4899.59 -4901.78 -4907.64 -4890.68 -4895.35 -4876.95 -4880.88 -32768 -32768 -32768 -32768 -32768 -32768 -32768 -32768 -32768 -32768 -32768 -32768 -32768 -32768 -32768 -32768 -32768 -32768 -32768 -32768 -32768 -32768 -32768 -32768 -32768 -32768 -32768 -32768 -32768 -32768 -32768 -32768 -32768 -32768 -32768 -32768 -32768 -32768 -32768 -32768 -32768 -32768 -32768 -32768 -32768 -32768 -32768 -32768 -32768 -32768 -32768 -32768 -32768 -32768 -32768 -32768 -32768 -32768 -32768 -32768 -32768 -32768 -32768 -32768 -32768 -32768 -32768 -32768 -32768 -32768 -32768 -32768 -32768 -32768 -32768 -32768 -32768 -32768 -32768 -32768 -32768 -32768 -32768 -32768 -32768 -32768 -32768 -32768 -32768 -32768 -32768 -32768 -32768 -32768 -32768 -32768 -32768 -32768 -32768 -32768 -32768 -32768 -32768 -32768 -32768 -32768 -32768 -32768 -32768 -32768 -32768 -32768 -32768 -32768 -32768 -32768 -32768 -32768 -32768 -32768 -32768 -32768 -32768 -32768 -32768 -32768 -32768 -32768 -32768 -32768 -32768 -32768 -32768 -32768 -32768 -32768 -32768 -32768 -32768 -32768 -32768 -32768 -32768 -32768 -32768 -32768 -32768 -32768 -32768 -32768 -32768 -32768 -32768 -32768 -32768 -32768 -32768 -32768 -32768 -32768 -32768 -32768 -32768 -32768 -32768 -32768 -32768 -32768 -32768 -32768 -32768 -32768 -32768 -32768 -32768 -32768 -32768 -32768 -32768 -32768 -32768 -32768 -32768 -32768 -32768 -32768 -32768 -32768 -32768 -32768 -32768 -32768 -32768 -32768 -32768 -32768 -32768 -32768 -32768 -32768 -32768 -32768 -32768 -32768 -32768 -32768 -32768 -32768 -32768 -32768 -32768 -32768 -32768 -32768 -32768 -32768 -32768 -32768 -32768 -32768 -32768 -32768 -32768 -32768 -32768 -32768 -32768 -32768 -32768 -32768 -32768 -32768 -32768 -32768 -32768 -32768 -32768 -32768 -32768 -32768 -32768 -32768 -32768 -32768 -32768 -32768 -32768 -32768 -32768 -32768 -32768 -32768 -32768 -32768 -32768 -32768 -32768 -32768 -32768 -32768 -32768 -32768 -32768 -32768 -32768 -32768 -32768 -32768 -32768 -32768 -32768 -32768 -32768 -32768 -32768 -32768 -32768 -32768 -32768 -32768 -32768 -32768 -32768 -32768 -32768 -32768 -32768 -32768 -32768 -32768 -32768 -32768 -32768 -32768 -32768 -32768 -32768 -32768 -32768 -32768 -32768 -32768 -32768 -32768 -32768 -32768 -32768 -32768 -32768 -32768 -32768 -32768 -32768 -32768 -32768 -32768 -32768 -32768 -32768 -32768 -32768 -32768 -32768 -32768 -32768 -32768 -32768 -32768 -32768 -32768 -32768 -32768 -32768 -32768 -32768 -32768 -32768 -32768 -32768 -32768 -32768 -32768 -32768 -32768 -32768 -32768 -32768 -32768 -32768 -32768 -32768 -32768 -32768 -32768 -32768 -32768 -32768 -32768 -32768 -32768 -32768 -32768 -32768 -32768 -32768 -32768 -32768 -32768 -32768 -32768 -32768 -32768 -32768 -32768 -32768 -32768 -32768 -32768 -32768 -32768 -32768 -32768 -32768 -32768 -32768 -32768 -32768 -32768 -32768 -32768 -32768 -32768 -32768 -32768 -32768 -32768 -32768 -32768 -32768 -32768 -32768 -32768 -32768 -32768 -32768 -32768 -32768 -32768 -32768 -32768 -32768 -32768 -32768 -32768 -32768 -32768 -32768 -32768 -32768 -32768 -32768 -32768 -32768 -32768 -32768 -32768 -32768 -32768 -32768 -32768 -32768 -32768 -32768 -32768 -32768 -32768 -32768 -32768 -32768 -32768 -32768 -32768 -32768 -32768 -32768 -32768 -32768 -32768 -32768 -32768 -32768 -32768 -32768 -32768 -32768 -32768 -32768 -32768 -32768 -32768 -32768 -32768 -32768 -32768 -32768 -32768 -32768 -32768 -32768 -32768 -32768 -32768 -32768 -32768 -32768 -32768 -32768 -32768 -32768 -32768 -32768 -32768 -32768 -32768 -32768 -32768 -32768 -32768 -32768 -32768 -32768 -32768 -32768 -32768 -32768 -32768 -32768 -32768 -32768 -32768 -32768 -32768 -32768 -32768 -32768 -32768 -32768 -32768 -32768 -32768 -32768 -32768 -32768 -32768 -32768 -32768 -32768 -32768 -32768 -32768 -32768 -32768 -32768 -32768 -32768 -32768 -32768 -32768 -32768 -32768 -32768 -32768 -32768 -32768 -32768 -32768 -32768 -32768 -32768 -32768 -32768 -32768 -32768 -32768 -32768 -32768 -32768 -32768 -32768 -32768 -32768 -32768 -32768 -32768 -32768 -32768 -32768 -32768 -32768 -32768 -32768 -32768 -32768 -32768 -32768 -32768 -32768 -32768 -32768 -32768 -32768 -32768 -32768 -32768 -32768 -32768 -32768 -32768 -32768 -32768 -32768 -32768 -32768 -32768 -32768 -32768 -32768 -32768 -32768 -32768 -32768 -32768 -32768 -32768 -32768 -32768 -32768 -32768 -32768 -32768 -32768 -32768 -32768 -32768 -32768 -32768 -32768 -32768 -32768 -32768 -32768 -32768 -32768 -32768 -32768 -32768
 -32768 -32768 -32768 -32768 -32768 -32768 -32768 -32768 -32768 -32768 -32768 -32768 -32768 -32768 -32768 -32768 -32768 -32768 -32768 -32768 -32768 -32768 -32768 -32768 -32768 -32768 -32768 -32768 -32768 -32768 -32768 -32768 -32768 -32768 -32768 -32768 -32768 -32768 -32768 -32768 -32768 -32768 -32768 -32768 -32768 -32768 -32768 -32768 -32768 -32768 -32768 -32768 -32768 -32768 -32768 -32768 -32768 -32768 -32768 -32768 -32768 -32768 -32768 -32768 -32768 -32768 -32768 -32768 -32768 -32768 -32768 -32768 -32768 -32768 -32768 -32768 -32768 -32768 -32768 -32768 -32768 -32768 -32768 -32768 -32768 -32768 -32768 -32768 -32768 -32768 -32768 -32768 -32768 -32768 -32768 -32768 -32768 -32768 -32768 -32768 -32768 -32768 -32768 -32768 -32768 -32768 -32768 -32768 -32768 -32768 -32768 -32768 -32768 -32768 -32768 -32768 -32768 -32768 -32768 -32768 -32768 -32768 -32768 -32768 -32768 -32768 -32768 -32768 -32768 -32768 -32768 -32768 -32768 -32768 -32768 -32768 -32768 -32768 -32768 -32768 -32768 -32768 -32768 -32768 -32768 -32768 -32768 -32768 -32768 -32768 -32768 -32768 -32768 -32768 -32768 -32768 -32768 -32768 -32768 -32768 -32768 -32768 -32768 -32768 -32768 -32768 -32768 -32768 -32768 -32768 -32768 -32768 -32768 -32768 -32768 -32768 -32768 -32768 -32768 -32768 -32768 -32768 -32768 -32768 -32768 -32768 -32768 -32768 -32768 -32768 -32768 -32768 -32768 -32768 -32768 -32768 -32768 -32768 -32768 -32768 -4925.92 -4944.93 -4942.02 -4938.23 -4935.57 -4928.03 -4922.86 -4920.86 -4931.14 -4924.64 -4932.73 -4933.96 -4930.63 -4923.28 -4937.74 -4937.80 -4951.99 -4911.99 -4923.46 -4919.52 -4932.73 -4927.32 -4930.19 -4939.02 -4928.62 -4931.02 -4933.43 -4939.95 -32768 -32768 -32768 -32768 -32768 -32768 -32768 -32768 -32768 -32768 -32768 -32768 -32768 -32768 -32768 -32768 -32768 -32768 -32768 -32768 -4931.72 -4936.72 -4941.72 -4930.60 -4932.82 -4936.20 -4929.47 -4930.26 -4928.00 -4935.28 -4941.89 -4935.68 -4934.81 -4931.85 -4932.95 -4934.25 -4930.14 -4928.64 -4928.64 -4927.64 -4921.81 -4922.42 -4923.39 -4926.36 -4931.22 -4939.72 -4925.31 -4915.12 -4917.49 -4917.28 -4916.09 -4909.39 -4910.83 -4929.57 -4910.99 -4910.78 -4911.78 -4912.28 -4912.61 -4912.62 -4916.73 -4914.03 -4906.85 -4902.89 -4915.42 -4914.20 -4916.72 -4917.48 -4920.88 -4919.12 -4910.87 -4902.35 -4903.13 -4906.58 -4906.91 -4909.93 -4900.85 -4900.85 -4888.65 -4888.15 -4908.37 -4907.88 -4912.11 -4930.12 -4927.12 -4913.47 -4907.37 -4903.15 -4896.22 -4891.84 -4907.56 -4905.63 -4895.25 -4887.94 -4886.75 -4893.10 -4888.21 -4900.26 -4897.63 -4891.01 -4888.95 -4881.30 -4874.95 -4874.56 -4871.65 -4872.65 -4873.59 -4877.78 -4873.89 -4902.52 -4888.36 -4881.89 -4877.32 -4867.75 -4870.37 -4886.70 -4879.20 -32768 -32768 -32768 -32768 -32768 -32768 -32768 -32768 -32768 -32768 -32768 -32768 -32768 -32768 -32768 -32768 -32768 -32768 -32768 -32768 -32768 -32768 -32768 -32768 -32768 -32768 -32768 -32768 -32768 -32768 -32768 -32768 -32768 -32768 -32768 -32768 -32768 -32768 -32768 -32768 -32768 -32768 -32768 -32768 -32768 -32768 -32768 -32768 -32768 -32768 -32768 -32768 -32768 -32768 -32768 -32768 -32768 -32768 -32768 -32768 -32768 -32768 -32768 -32768 -32768 -32768 -32768 -32768 -32768 -32768 -32768 -32768 -32768 -32768 -32768 -32768 -32768 -32768 -32768 -32768 -32768 -32768 -32768 -32768 -32768 -32768 -32768 -32768 -32768 -32768 -32768 -32768 -32768 -32768 -32768 -32768 -32768 -32768 -32768 -32768 -32768 -32768 -32768 -32768 -32768 -32768 -32768 -32768 -32768 -32768 -32768 -32768 -32768 -32768 -32768 -32768 -32768 -32768 -32768 -32768 -32768 -32768 -32768 -32768 -32768 -32768 -32768 -32768 -32768 -32768 -32768 -32768 -32768 -32768 -32768 -32768 -32768 -32768 -32768 -32768 -32768 -32768 -32768 -32768 -32768 -32768 -32768 -32768 -32768 -32768 -32768 -32768 -32768 -32768 -32768 -32768 -32768 -32768 -32768 -32768 -32768 -32768 -32768 -32768 -32768 -32768 -32768 -32768 -32768 -32768 -32768 -32768 -32768 -32768 -32768 -32768 -32768 -32768 -32768 -32768 -32768 -32768 -32768 -32768 -32768 -32768 -32768 -32768 -32768 -32768 -32768 -32768 -32768 -32768 -32768 -32768 -32768 -32768 -32768 -32768 -32768 -32768 -32768 -32768 -32768 -32768 -32768 -32768 -32768 -32768 -32768 -32768 -32768 -32768 -32768 -32768 -32768 -32768 -32768 -32768 -32768 -32768 -32768 -32768 -32768 -32768 -32768 -32768 -32768 -32768 -32768 -32768 -32768 -32768 -32768 -32768 -32768 -32768 -32768 -32768 -32768 -32768 -32768 -32768 -32768 -32768 -32768 -32768 -32768 -32768 -32768 -32768 -32768 -32768 -32768 -32768 -32768 -32768 -32768 -32768 -32768 -32768 -32768 -32768 -32768 -32768 -32768 -32768 -32768 -32768 -32768 -32768 -32768 -32768 -32768 -32768 -32768 -32768 -32768 -32768 -32768 -32768 -32768 -32768 -32768 -32768 -32768 -32768 -32768 -32768 -32768 -32768 -32768 -32768 -32768 -32768 -32768 -32768 -32768 -32768 -32768 -32768 -32768 -32768 -32768 -32768 -32768 -32768 -32768 -32768 -32768 -32768 -32768 -32768 -32768 -32768 -32768 -32768 -32768 -32768 -32768 -32768 -32768 -32768 -32768 -32768 -32768 -32768 -32768 -32768 -32768 -32768 -32768 -32768 -32768 -32768 -32768 -32768 -32768 -32768 -32768 -32768 -32768 -32768 -32768 -32768 -32768 -32768 -32768 -32768 -32768 -32768 -32768 -32768 -32768 -32768 -32768 -32768 -32768 -32768 -32768 -32768 -32768 -32768 -32768 -32768 -32768 -32768 -32768 -32768 -32768 -32768 -32768 -32768 -32768 -32768 -32768 -32768 -32768 -32768 -32768 -32768 -32768 -32768 -32768 -32768 -32768 -32768 -32768 -32768 -32768 -32768 -32768 -32768 -32768 -32768 -32768 -32768 -32768 -32768 -32768 -32768 -32768 -32768 -32768 -32768 -32768 -32768 -32768 -32768 -32768 -32768 -32768 -32768 -32768 -32768 -32768 -32768 -32768 -32768 -32768 -32768 -32768 -32768 -32768 -32768 -32768 -32768 -32768 -32768 -32768 -32768 -32768 -32768 -32768 -32768 -32768 -32768 -32768 -32768 -32768 -32768 -32768 -32768 -32768 -32768 -32768 -32768 -32768 -32768 -32768 -32768 -32768 -32768 -32768 -32768 -32768 -32768 -32768 -32768 -32768 -32768 -32768 -32768 -32768 -32768 -32768 -32768 -32768 -32768 -32768 -32768 -32768 -32768 -32768 -32768 -32768 -32768 -32768 -32768 -32768 -32768 -32768 -32768 -32768 -32768 -32768 -32768 -32768 -32768 -32768 -32768 -32768 -32768 -32768 -32768 -32768 -32768 -32768 -32768 -32768 -32768 -32768 -32768 -32768 -32768 -32768 -32768 -32768 -32768 -32768 -32768 -32768 -32768 -32768 -32768 -32768 -32768 -32768 -32768 -32768 -32768 -32768 -32768 -32768 -32768 -32768 -32768 -32768 -32768 -32768 -32768 -32768 -32768 -32768 -32768 -32768 -32768 -32768 -32768 -32768 -32768 -32768 -32768 -32768 -32768 -32768 -32768 -32768 -32768 -32768 -32768 -32768 -32768 -32768 -32768 -32768 -32768 -32768 -32768 -32768 -32768 -32768 -32768 -32768 -32768 -32768 -32768 -32768 -32768 -32768 -32768 -32768 -32768 -32768 -32768 -32768 -32768 -32768 -32768 -32768 -32768 -32768 -32768 -32768 -32768 -32768 -32768 -32768 -32768 -32768 -32768 -32768 -32768 -32768 -32768 -32768 -32768 -32768 -32768 -32768 -32768 -32768 -32768 -32768 -32768 -32768 -32768 -32768 -32768 -32768 -32768 -32768 -32768 -32768
 -32768 -32768 -32768 -32768 -32768 -32768 -32768 -32768 -32768 -32768 -32768 -32768 -32768 -32768 -32768 -32768 -32768 -32768 -32768 -32768 -32768 -32768 -32768 -32768 -32768 -32768 -32768 -32768 -32768 -32768 -32768 -32768 -32768 -32768 -32768 -32768 -32768 -32768 -32768 -32768 -32768 -32768 -32768 -32768 -32768 -32768 -32768 -32768 -32768 -32768 -32768 -32768 -32768 -32768 -32768 -32768 -32768 -32768 -32768 -32768 -32768 -32768 -32768 -32768 -32768 -32768 -32768 -32768 -32768 -32768 -32768 -32768 -32768 -32768 -32768 -32768 -32768 -32768 -32768 -32768 -32768 -32768 -32768 -32768 -32768 -32768 -32768 -32768 -32768 -32768 -32768 -32768 -32768 -32768 -32768 -32768 -32768 -32768 -32768 -32768 -32768 -32768 -32768 -32768 -32768 -32768 -32768 -32768 -32768 -32768 -32768 -32768 -32768 -32768 -32768 -32768 -32768 -32768 -32768 -32768 -32768 -32768 -32768 -32768 -32768 -32768 -32768 -32768 -32768 -32768 -32768 -32768 -32768 -32768 -32768 -32768 -32768 -32768 -32768 -32768 -32768 -32768 -32768 -32768 -32768 -32768 -32768 -32768 -32768 -32768 -32768 -32768 -32768 -32768 -32768 -32768 -32768 -32768 -32768 -32768 -32768 -32768 -32768 -32768 -32768 -32768 -32768 -32768 -32768 -32768 -32768 -32768 -32768 -32768 -32768 -32768 -32768 -32768 -32768 -32768 -32768 -32768 -32768 -32768 -32768 -32768 -32768 -32768 -32768 -32768 -32768 -32768 -32768 -32768 -32768 -32768 -32768 -32768 -4930.42 -4951.03 -4941.27 -4939.80 -4931.57 -4930.17 -4927.36 -4937.86 -4947.14 -4938.05 -4943.19 -4934.68 -4941.23 -4933.80 -4947.60 -4944.31 -4953.99 -4926.77 -4926.96 -4928.52 -4934.92 -4920.96 -4940.02 -4953.42 -4945.62 -4934.42 -4923.23 -4925.24 -4927.64 -4938.29 -32768 -32768 -32768 -32768 -32768 -32768 -32768 -32768 -32768 -32768 -32768 -32768 -32768 -32768 -32768 -32768 -4909.72 -4916.22 -4921.72 -4938.90 -4937.30 -4925.76 -4934.84 -4924.22 -4937.97 -4925.61 -4934.89 -4936.89 -4928.32 -4932.21 -4936.02 -4933.89 -4930.14 -4929.64 -4929.64 -4929.64 -4923.72 -4922.12 -4920.50 -4918.52 -4923.31 -4923.45 -4935.22 -4926.31 -4916.76 -4919.24 -4917.69 -4920.79 -4923.19 -4928.05 -4916.26 -4908.64 -4927.28 -4947.78 -4948.28 -4911.61 -4911.22 -4911.38 -4910.47 -4910.29 -4907.53 -4914.06 -4911.15 -4915.22 -4915.82 -4917.62 -4924.37 -4925.87 -4919.35 -4907.23 -4907.99 -4909.40 -4905.24 -4901.85 -4891.15 -4890.65 -4902.74 -4901.99 -4894.05 -4899.62 -4898.12 -4896.62 -4904.57 -4913.73 -4916.23 -4911.82 -4911.50 -4902.53 -4902.34 -4899.23 -4896.41 -4897.08 -4903.68 -4895.82 -4861.82 -4890.78 -4882.54 -4884.63 -4874.97 -4882.79 -4887.67 -4892.77 -4880.43 -4885.59 -4863.64 -4876.91 -4886.39 -4864.68 -4869.89 -4868.13 -4874.94 -4870.99 -4879.77 -4873.20 -4874.22 -4885.30 -4873.79 -32768 -32768 -32768 -32768 -32768 -32768 -32768 -32768 -32768 -32768 -32768 -32768 -32768 -32768 -32768 -32768 -32768 -32768 -32768 -32768 -32768 -32768 -32768 -32768 -32768 -32768 -32768 -32768 -32768 -32768 -32768 -32768 -32768 -32768 -32768 -32768 -32768 -32768 -32768 -32768 -32768 -32768 -32768 -32768 -32768 -32768 -32768 -32768 -32768 -32768 -32768 -32768 -32768 -32768 -32768 -32768 -32768 -32768 -32768 -32768 -32768 -32768 -32768 -32768 -32768 -32768 -32768 -32768 -32768 -32768 -32768 -32768 -32768 -32768 -32768 -32768 -32768 -32768 -32768 -32768 -32768 -32768 -32768 -32768 -32768 -32768 -32768 -32768 -32768 -32768 -32768 -32768 -32768 -32768 -32768 -32768 -32768 -32768 -32768 -32768 -32768 -32768 -32768 -32768 -32768 -32768 -32768 -32768 -32768 -32768 -32768 -32768 -32768 -32768 -32768 -32768 -32768 -32768 -32768 -32768 -32768 -32768 -32768 -32768 -32768 -32768 -32768 -32768 -32768 -32768 -32768 -32768 -32768 -32768 -32768 -32768 -32768 -32768 -32768 -32768 -32768 -32768 -32768 -32768 -32768 -32768 -32768 -32768 -32768 -32768 -32768 -32768 -32768 -32768 -32768 -32768 -32768 -32768 -32768 -32768 -32768 -32768 -32768 -32768 -32768 -32768 -32768 -32768 -32768 -32768 -32768 -32768 -32768 -32768 -32768 -32768 -32768 -32768 -32768 -32768 -32768 -32768 -32768 -32768 -32768 -32768 -32768 -32768 -32768 -32768 -32768 -32768 -32768 -32768 -32768 -32768 -32768 -32768 -32768 -32768 -32768 -32768 -32768 -32768 -32768 -32768 -32768 -32768 -32768 -32768 -32768 -32768 -32768 -32768 -32768 -32768 -32768 -32768 -32768 -32768 -32768 -32768 -32768 -32768 -32768 -32768 -32768 -32768 -32768 -32768 -32768 -32768 -32768 -32768 -32768 -32768 -32768 -32768 -32768 -32768 -32768 -32768 -32768 -32768 -32768 -32768 -32768 -32768 -32768 -32768 -32768 -32768 -32768 -32768 -32768 -32768 -32768 -32768 -32768 -32768 -32768 -32768 -32768 -32768 -32768 -32768 -32768 -32768 -32768 -32768 -32768 -32768 -32768 -32768 -32768 -32768 -32768 -32768 -32768 -32768 -32768 -32768 -32768 -32768 -32768 -32768 -32768 -32768 -32768 -32768 -32768 -32768 -32768 -32768 -32768 -32768 -32768 -32768 -32768 -32768 -32768 -32768 -32768 -32768 -32768 -32768 -32768 -32768 -32768 -32768 -32768 -32768 -32768 -32768 -32768 -32768 -32768 -32768 -32768 -32768 -32768 -32768 -32768 -32768 -32768 -32768 -32768 -32768 -32768 -32768 -32768 -32768 -32768 -32768 -32768 -32768 -32768 -32768 -32768 -32768 -32768 -32768 -32768 -32768 -32768 -32768 -32768 -32768 -32768 -32768 -32768 -32768 -32768 -32768 -32768 -32768 -32768 -32768 -32768 -32768 -32768 -32768 -32768 -32768 -32768 -32768 -32768 -32768 -32768 -32768 -32768 -32768 -32768 -32768 -32768 -32768 -32768 -32768 -32768 -32768 -32768 -32768 -32768 -32768 -32768 -32768 -32768 -32768 -32768 -32768 -32768 -32768 -32768 -32768 -32768 -32768 -32768 -32768 -32768 -32768 -32768 -32768 -32768 -32768 -32768 -32768 -32768 -32768 -32768 -32768 -32768 -32768 -32768 -32768 -32768 -32768 -32768 -32768 -32768 -32768 -32768 -32768 -32768 -32768 -32768 -32768 -32768 -32768 -32768 -32768 -32768 -32768 -32768 -32768 -32768 -32768 -32768 -32768 -32768 -32768 -32768 -32768 -32768 -32768 -32768 -32768 -32768 -32768 -32768 -32768 -32768 -32768 -32768 -32768 -32768 -32768 -32768 -32768 -32768 -32768 -32768 -32768 -32768 -32768 -32768 -32768 -32768 -32768 -32768 -32768 -32768 -32768 -32768 -32768 -32768 -32768 -32768 -32768 -32768 -32768 -32768 -32768 -32768 -32768 -32768 -32768 -32768 -32768 -32768 -32768 -32768 -32768 -32768 -32768 -32768 -32768 -32768 -32768 -32768 -32768 -32768 -32768 -32768 -32768 -32768 -32768 -32768 -32768 -32768 -32768 -32768 -32768 -32768 -32768 -32768 -32768 -32768 -32768 -32768 -32768 -32768 -32768 -32768 -32768 -32768 -32768 -32768 -32768 -32768 -32768 -32768 -32768 -32768 -32768 -32768 -32768 -32768 -32768 -32768 -32768 -32768 -32768 -32768 -32768 -32768 -32768 -32768 -32768 -32768 -32768 -32768 -32768 -32768 -32768 -32768 -32768 -32768 -32768 -32768 -32768 -32768 -32768 -32768 -32768 -32768 -32768 -32768 -32768 -32768 -32768 -32768 -32768 -32768 -32768 -32768 -32768 -32768 -32768 -32768 -32768 -32768 -32768 -32768 -32768 -32768 -32768 -32768 -32768 -32768 -32768 -32768 -32768 -32768 -32768 -32768 -32768 -32768 -32768 -32768 -32768 -32768 -32768 -32768 -32768 -32768 -32768 -32768 -32768 -32768 -32768 -32768 -32768 -32768 -32768 -32768
 -32768 -32768 -32768 -32768 -32768 -32768 -32768 -32768 -32768 -32768 -32768 -32768 -32768 -32768 -32768 -32768 -32768 -32768 -32768 -32768 -32768 -32768 -32768 -32768 -32768 -32768 -32768 -32768 -32768 -32768 -32768 -32768 -32768 -32768 -32768 -32768 -32768 -32768 -32768 -32768 -32768 -32768 -32768 -32768 -32768 -32768 -32768 -32768 -32768 -32768 -32768 -32768 -32768 -32768 -32768 -32768 -32768 -32768 -32768 -32768 -32768 -32768 -32768 -32768 -32768 -32768 -32768 -32768 -32768 -32768 -32768 -32768 -32768 -32768 -32768 -32768 -32768 -32768 -32768 -32768 -32768 -32768 -32768 -32768 -32768 -32768 -32768 -32768 -32768 -32768 -32768 -32768 -32768 -32768 -32768 -32768 -32768 -32768 -32768 -32768 -32768 -32768 -32768 -32768 -32768 -32768 -32768 -32768 -32768 -32768 -32768 -32768 -32768 -32768 -32768 -32768 -32768 -32768 -32768 -32768 -32768 -32768 -32768 -32768 -32768 -32768 -32768 -32768 -32768 -32768 -32768 -32768 -32768 -32768 -32768 -32768 -32768 -32768 -32768 -32768 -32768 -32768 -32768 -32768 -32768 -32768 -32768 -32768 -32768 -32768 -32768 -32768 -32768 -32768 -32768 -32768 -32768 -32768 -32768 -32768 -32768 -32768 -32768 -32768 -32768 -32768 -32768 -32768 -32768 -32768 -32768 -32768 -32768 -32768 -32768 -32768 -32768 -32768 -32768 -32768 -32768 -32768 -32768 -32768 -32768 -32768 -32768 -32768 -32768 -32768 -32768 -32768 -32768 -32768 -32768 -32768 -4931.94 -4960.03 -4939.52 -4938.99 -4937.08 -4937.44 -4934.19 -4918.86 -4941.14 -4935.64 -4934.80 -4931.07 -4930.57 -4945.09 -4944.75 -4953.41 -4926.59 -4937.77 -4934.46 -4935.16 -4943.92 -4940.62 -4935.02 -4925.62 -4918.62 -4925.69 -4932.77 -4929.04 -4917.84 -4919.45 -4921.86 -4936.62 -32768 -32768 -32768 -32768 -32768 -32768 -32768 -32768 -32768 -32768 -32768 -32768 -4932.72 -4935.72 -4939.72 -4943.72 -4924.49 -4924.70 -4927.47 -4928.35 -4932.75 -4920.72 -4924.89 -4927.39 -4930.31 -4925.38 -4930.27 -4932.02 -4928.64 -4929.14 -4930.14 -4929.64 -4934.13 -4935.04 -4938.78 -4931.40 -4917.30 -4914.07 -4918.82 -4931.72 -4927.51 -4920.25 -4922.38 -4919.29 -4923.12 -4921.79 -4919.55 -4917.25 -4905.82 -4931.62 -4925.28 -4909.29 -4919.38 -4911.11 -4911.35 -4920.98 -4910.83 -4910.03 -4916.90 -4911.16 -4913.08 -4914.08 -4915.45 -4919.62 -4926.21 -4927.21 -4909.09 -4909.91 -4912.86 -4917.62 -4910.29 -4890.15 -4891.15 -4904.99 -4899.14 -4906.12 -4904.62 -4903.12 -4899.44 -4902.15 -4904.51 -4915.04 -4920.58 -4918.59 -4916.40 -4909.44 -4906.78 -4893.82 -4900.12 -4888.10 -4902.48 -4904.82 -4905.79 -4903.69 -4881.00 -4882.22 -4886.13 -4909.15 -4883.85 -4886.06 -4883.90 -4879.59 -4890.65 -4869.35 -4874.35 -4886.34 -4863.82 -4867.94 -4867.87 -4875.39 -4877.80 -4875.86 -4882.22 -4870.95 -4876.64 -4872.77 -4855.44 -32768 -32768 -32768 -32768 -32768 -32768 -32768 -32768 -32768 -32768 -32768 -32768 -32768 -32768 -32768 -32768 -32768 -32768 -32768 -32768 -32768 -32768 -32768 -32768 -32768 -32768 -32768 -32768 -32768 -32768 -32768 -32768 -32768 -32768 -32768 -32768 -32768 -32768 -32768 -32768 -32768 -32768 -32768 -32768 -32768 -32768 -32768 -32768 -32768 -32768 -32768 -32768 -32768 -32768 -32768 -32768 -32768 -32768 -32768 -32768 -32768 -32768 -32768 -32768 -32768 -32768 -32768 -32768 -32768 -32768 -32768 -32768 -32768 -32768 -32768 -32768 -32768 -32768 -32768 -32768 -32768 -32768 -32768 -32768 -32768 -32768 -32768 -32768 -32768 -32768 -32768 -32768 -32768 -32768 -32768 -32768 -32768 -32768 -32768 -32768 -32768 -32768 -32768 -32768 -32768 -32768 -32768 -32768 -32768 -32768 -32768 -32768 -32768 -32768 -32768 -32768 -32768 -32768 -32768 -32768 -32768 -32768 -32768 -32768 -32768 -32768 -32768 -32768 -32768 -32768 -32768 -32768 -32768 -32768 -32768 -32768 -32768 -32768 -32768 -32768 -32768 -32768 -32768 -32768 -32768 -32768 -32768 -32768 -32768 -32768 -32768 -32768 -32768 -32768 -32768 -32768 -32768 -32768 -32768 -32768 -32768 -32768 -32768 -32768 -32768 -32768 -32768 -32768 -32768 -32768 -32768 -32768 -32768 -32768 -32768 -32768 -32768 -32768 -32768 -32768 -32768 -32768 -32768 -32768 -32768 -32768 -32768 -32768 -32768 -32768 -32768 -32768 -32768 -32768 -32768 -32768 -32768 -32768 -32768 -32768 -32768 -32768 -32768 -32768 -32768 -32768 -32768 -32768 -32768 -32768 -32768 -32768 -32768 -32768 -32768 -32768 -32768 -32768 -32768 -32768 -32768 -32768 -32768 -32768 -32768 -32768 -32768 -32768 -32768 -32768 -32768 -32768 -32768 -32768 -32768 -32768 -32768 -32768 -32768 -32768 -32768 -32768 -32768 -32768 -32768 -32768 -32768 -32768 -32768 -32768 -32768 -32768 -32768 -32768 -32768 -32768 -32768 -32768 -32768 -32768 -32768 -32768 -32768 -32768 -32768 -32768 -32768 -32768 -32768 -32768 -32768 -32768 -32768 -32768 -32768 -32768 -32768 -32768 -32768 -32768 -32768 -32768 -32768 -32768 -32768 -32768 -32768 -32768 -32768 -32768 -32768 -32768 -32768 -32768 -32768 -32768 -32768 -32768 -32768 -32768 -32768 -32768 -32768 -32768 -32768 -32768 -32768 -32768 -32768 -32768 -32768 -32768 -32768 -32768 -32768 -32768 -32768 -32768 -32768 -32768 -32768 -32768 -32768 -32768 -32768 -32768 -32768 -32768 -32768 -32768 -32768 -32768 -32768 -32768 -32768 -32768 -32768 -32768 -32768 -32768 -32768 -32768 -32768 -32768 -32768 -32768 -32768 -32768 -32768 -32768 -32768 -32768 -32768 -32768 -32768 -32768 -32768 -32768 -32768 -32768 -32768 -32768 -32768 -32768 -32768 -32768 -32768 -32768 -32768 -32768 -32768 -32768 -32768 -32768 -32768 -32768 -32768 -32768 -32768 -32768 -32768 -32768 -32768 -32768 -32768 -32768 -32768 -32768 -32768 -32768 -32768 -32768 -32768 -32768 -32768 -32768 -32768 -32768 -32768 -32768 -32768 -32768 -32768 -32768 -32768 -32768 -32768 -32768 -32768 -32768 -32768 -32768 -32768 -32768 -32768 -32768 -32768 -32768 -32768 -32768 -32768 -32768 -32768 -32768 -32768 -32768 -32768 -32768 -32768 -32768 -32768 -32768 -32768 -32768 -32768 -32768 -32768 -32768 -32768 -32768 -32768 -32768 -32768 -32768 -32768 -32768 -32768 -32768 -32768 -32768 -32768 -32768 -32768 -32768 -32768 -32768 -32768 -32768 -32768 -32768 -32768 -32768 -32768 -32768 -32768 -32768 -32768 -32768 -32768 -32768 -32768 -32768 -32768 -32768 -32768 -32768 -32768 -32768 -32768 -32768 -32768 -32768 -32768 -32768 -32768 -32768 -32768 -32768 -32768 -32768 -32768 -32768 -32768 -32768 -32768 -32768 -32768 -32768 -32768 -32768 -32768 -32768 -32768 -32768 -32768 -32768 -32768 -32768 -32768 -32768 -32768 -32768 -32768 -32768 -32768 -32768 -32768 -32768 -32768 -32768 -32768 -32768 -32768 -32768 -32768 -32768 -32768 -32768 -32768 -32768 -32768 -32768 -32768 -32768 -32768 -32768 -32768 -32768 -32768 -32768 -32768 -32768 -32768 -32768 -32768 -32768 -32768 -32768 -32768 -32768 -32768 -32768 -32768 -32768 -32768 -32768 -32768 -32768 -32768 -32768 -32768 -32768 -32768 -32768 -32768 -32768 -32768 -32768 -32768 -32768 -32768 -32768 -32768 -32768 -32768 -32768 -32768 -32768 -32768 -32768 -32768 -32768 -32768 -32768 -32768 -32768 -32768 -32768 -32768 -32768 -32768 -32768 -32768 -32768 -32768 -32768 -32768 -32768 -32768 -32768 -32768 -32768 -32768 -32768 -32768 -32768 -32768 -32768 -32768 -32768 -32768 -32768 -32768 -32768 -32768
 -32768 -32768 -32768 -32768 -32768 -32768 -32768 -32768 -32768 -32768 -32768 -32768 -32768 -32768 -32768 -32768 -32768 -32768 -32768 -32768 -32768 -32768 -32768 -32768 -32768 -32768 -32768 -32768 -32768 -32768 -32768 -32768 -32768 -32768 -32768 -32768 -32768 -32768 -32768 -32768 -32768 -32768 -32768 -32768 -32768 -32768 -32768 -32768 -32768 -32768 -32768 -32768 -32768 -32768 -32768 -32768 -32768 -32768 -32768 -32768 -32768 -32768 -32768 -32768 -32768 -32768 -32768 -32768 -32768 -32768 -32768 -32768 -32768 -32768 -32768 -32768 -32768 -32768 -32768 -32768 -32768 -32768 -32768 -32768 -32768 -32768 -32768 -32768 -32768 -32768 -32768 -32768 -32768 -32768 -32768 -32768 -32768 -32768 -32768 -32768 -32768 -32768 -32768 -32768 -32768 -32768 -32768 -32768 -32768 -32768 -32768 -32768 -32768 -32768 -32768 -32768 -32768 -32768 -32768 -32768 -32768 -32768 -32768 -32768 -32768 -32768 -32768 -32768 -32768 -32768 -32768 -32768 -32768 -32768 -32768 -32768 -32768 -32768 -32768 -32768 -32768 -32768 -32768 -32768 -32768 -32768 -32768 -32768 -32768 -32768 -32768 -32768 -32768 -32768 -32768 -32768 -32768 -32768 -32768 -32768 -32768 -32768 -32768 -32768 -32768 -32768 -32768 -32768 -32768 -32768 -32768 -32768 -32768 -32768 -32768 -32768 -32768 -32768 -32768 -32768 -32768 -32768 -32768 -32768 -32768 -32768 -32768 -32768 -32768 -32768 -32768 -32768 -32768 -32768 -4937.44 -4932.03 -4941.01 -4934.13 -4934.55 -4946.24 -4941.36 -4935.86 -4935.86 -4929.39 -4934.01 -4941.70 -4938.22 -4930.79 -4942.50 -4938.41 -4922.99 -4937.88 -4949.77 -4941.16 -4934.34 -4925.62 -4935.19 -4938.52 -4931.62 -4928.96 -4926.30 -4912.84 -4919.92 -4923.65 -4912.46 -4914.07 -4916.07 -4934.95 -4929.12 -4923.29 -32768 -32768 -32768 -32768 -32768 -32768 -32768 -4920.72 -4922.72 -4925.72 -4927.72 -4938.49 -4934.41 -4925.27 -4930.91 -4934.15 -4949.89 -4951.89 -4919.39 -4919.18 -4922.52 -4924.52 -4922.64 -4925.14 -4925.64 -4927.14 -4926.91 -4933.22 -4933.98 -4939.44 -4938.12 -4940.44 -4923.85 -4934.52 -4926.22 -4925.91 -4931.82 -4927.71 -4920.92 -4932.18 -4922.65 -4923.40 -4928.20 -4903.82 -4902.28 -4903.28 -4908.15 -4921.48 -4908.57 -4909.94 -4911.48 -4912.77 -4913.53 -4912.53 -4910.47 -4915.99 -4923.32 -4912.02 -4916.04 -4920.21 -4915.85 -4910.86 -4910.75 -4912.86 -4918.60 -4925.15 -4927.15 -4914.37 -4910.20 -4910.12 -4909.12 -4908.12 -4907.12 -4902.06 -4907.00 -4905.47 -4909.52 -4921.50 -4914.92 -4910.09 -4912.85 -4902.13 -4901.92 -4902.58 -4909.71 -4910.82 -4909.82 -4909.78 -4908.55 -4898.09 -4893.47 -4890.63 -4889.54 -4897.17 -4899.71 -4894.12 -4890.53 -4888.86 -4891.52 -4885.02 -4884.34 -4877.32 -4886.59 -4866.87 -4878.89 -4883.80 -4867.61 -4864.00 -4882.74 -4883.32 -4876.05 -4864.50 -4873.25 -4902.98 -4865.50 -32768 -32768 -32768 -32768 -32768 -32768 -32768 -32768 -32768 -32768 -32768 -32768 -32768 -32768 -32768 -32768 -32768 -32768 -32768 -32768 -32768 -32768 -32768 -32768 -32768 -32768 -32768 -32768 -32768 -32768 -32768 -32768 -32768 -32768 -32768 -32768 -32768 -32768 -32768 -32768 -32768 -32768 -32768 -32768 -32768 -32768 -32768 -32768 -32768 -32768 -32768 -32768 -32768 -32768 -32768 -32768 -32768 -32768 -32768 -32768 -32768 -32768 -32768 -32768 -32768 -32768 -32768 -32768 -32768 -32768 -32768 -32768 -32768 -32768 -32768 -32768 -32768 -32768 -32768 -32768 -32768 -32768 -32768 -32768 -32768 -32768 -32768 -32768 -32768 -32768 -32768 -32768 -32768 -32768 -32768 -32768 -32768 -32768 -32768 -32768 -32768 -32768 -32768 -32768 -32768 -32768 -32768 -32768 -32768 -32768 -32768 -32768 -32768 -32768 -32768 -32768 -32768 -32768 -32768 -32768 -32768 -32768 -32768 -32768 -32768 -32768 -32768 -32768 -32768 -32768 -32768 -32768 -32768 -32768 -32768 -32768 -32768 -32768 -32768 -32768 -32768 -32768 -32768 -32768 -32768 -32768 -32768 -32768 -32768 -32768 -32768 -32768 -32768 -32768 -32768 -32768 -32768 -32768 -32768 -32768 -32768 -32768 -32768 -32768 -32768 -32768 -32768 -32768 -32768 -32768 -32768 -32768 -32768 -32768 -32768 -32768 -32768 -32768 -32768 -32768 -32768 -32768 -32768 -32768 -32768 -32768 -32768 -32768 -32768 -32768 -32768 -32768 -32768 -32768 -32768 -32768 -32768 -32768 -32768 -32768 -32768 -32768 -32768 -32768 -32768 -32768 -32768 -32768 -32768 -32768 -32768 -32768 -32768 -32768 -32768 -32768 -32768 -32768 -32768 -32768 -32768 -32768 -32768 -32768 -32768 -32768 -32768 -32768 -32768 -32768 -32768 -32768 -32768 -32768 -32768 -32768 -32768 -32768 -32768 -32768 -32768 -32768 -32768 -32768 -32768 -32768 -32768 -32768 -32768 -32768 -32768 -32768 -32768 -32768 -32768 -32768 -32768 -32768 -32768 -32768 -32768 -32768 -32768 -32768 -32768 -32768 -32768 -32768 -32768 -32768 -32768 -32768 -32768 -32768 -32768 -32768 -32768 -32768 -32768 -32768 -32768 -32768 -32768 -32768 -32768 -32768 -32768 -32768 -32768 -32768 -32768 -32768 -32768 -32768 -32768 -32768 -32768 -32768 -32768 -32768 -32768 -32768 -32768 -32768 -32768 -32768 -32768 -32768 -32768 -32768 -32768 -32768 -32768 -32768 -32768 -32768 -32768 -32768 -32768 -32768 -32768 -32768 -32768 -32768 -32768 -32768 -32768 -32768 -32768 -32768 -32768 -32768 -32768 -32768 -32768 -32768 -32768 -32768 -32768 -32768 -32768 -32768 -32768 -32768 -32768 -32768 -32768 -32768 -32768 -32768 -32768 -32768 -32768 -32768 -32768 -32768 -32768 -32768 -32768 -32768 -32768 -32768 -32768 -32768 -32768 -32768 -32768 -32768 -32768 -32768 -32768 -32768 -32768 -32768 -32768 -32768 -32768 -32768 -32768 -32768 -32768 -32768 -32768 -32768 -32768 -32768 -32768 -32768 -32768 -32768 -32768 -32768 -32768 -32768 -32768 -32768 -32768 -32768 -32768 -32768 -32768 -32768 -32768 -32768 -32768 -32768 -32768 -32768 -32768 -32768 -32768 -32768 -32768 -32768 -32768 -32768 -32768 -32768 -32768 -32768 -32768 -32768 -32768 -32768 -32768 -32768 -32768 -32768 -32768 -32768 -32768 -32768 -32768 -32768 -32768 -32768 -32768 -32768 -32768 -32768 -32768 -32768 -32768 -32768 -32768 -32768 -32768 -32768 -32768 -32768 -32768 -32768 -32768 -32768 -32768 -32768 -32768 -32768 -32768 -32768 -32768 -32768 -32768 -32768 -32768 -32768 -32768 -32768 -32768 -32768 -32768 -32768 -32768 -32768 -32768 -32768 -32768 -32768 -32768 -32768 -32768 -32768 -32768 -32768 -32768 -32768 -32768 -32768 -32768 -32768 -32768 -32768 -32768 -32768 -32768 -32768 -32768 -32768 -32768 -32768 -32768 -32768 -32768 -32768 -32768 -32768 -32768 -32768 -32768 -32768 -32768 -32768 -32768 -32768 -32768 -32768 -32768 -32768 -32768 -32768 -32768 -32768 -32768 -32768 -32768 -32768 -32768 -32768 -32768 -32768 -32768 -32768 -32768 -32768 -32768 -32768 -32768 -32768 -32768 -32768 -32768 -32768 -32768 -32768 -32768 -32768 -32768 -32768 -32768 -32768 -32768 -32768 -32768 -32768 -32768 -32768 -32768 -32768 -32768 -32768 -32768 -32768 -32768 -32768 -32768 -32768 -32768 -32768 -32768 -32768 -32768 -32768 -32768 -32768 -32768 -32768 -32768 -32768 -32768 -32768 -32768 -32768 -32768 -32768 -32768 -32768 -32768 -32768 -32768 -32768 -32768 -32768 -32768 -32768 -32768 -32768 -32768 -32768 -32768 -32768 -32768 -32768 -32768 -32768 -32768 -32768 -32768 -32768 -32768 -32768 -32768 -32768 -32768 -32768 -32768
 -32768 -32768 -32768 -32768 -32768 -32768 -32768 -32768 -32768 -32768 -32768 -32768 -32768 -32768 -32768 -32768 -32768 -32768 -32768 -32768 -32768 -32768 -32768 -32768 -32768 -32768 -32768 -32768 -32768 -32768 -32768 -32768 -32768 -32768 -32768 -32768 -32768 -32768 -32768 -32768 -32768 -32768 -32768 -32768 -32768 -32768 -32768 -32768 -32768 -32768 -32768 -32768 -32768 -32768 -32768 -32768 -32768 -32768 -32768 -32768 -32768 -32768 -32768 -32768 -32768 -32768 -32768 -32768 -32768 -32768 -32768 -32768 -32768 -32768 -32768 -32768 -32768 -32768 -32768 -32768 -32768 -32768 -32768 -32768 -32768 -32768 -32768 -32768 -32768 -32768 -32768 -32768 -32768 -32768 -32768 -32768 -32768 -32768 -32768 -32768 -32768 -32768 -32768 -32768 -32768 -32768 -32768 -32768 -32768 -32768 -32768 -32768 -32768 -32768 -32768 -32768 -32768 -32768 -32768 -32768 -32768 -32768 -32768 -32768 -32768 -32768 -32768 -32768 -32768 -32768 -32768 -32768 -32768 -32768 -32768 -32768 -32768 -32768 -32768 -32768 -32768 -32768 -32768 -32768 -32768 -32768 -32768 -32768 -32768 -32768 -32768 -32768 -32768 -32768 -32768 -32768 -32768 -32768 -32768 -32768 -32768 -32768 -32768 -32768 -32768 -32768 -32768 -32768 -32768 -32768 -32768 -32768 -32768 -32768 -32768 -32768 -32768 -32768 -32768 -32768 -32768 -32768 -32768 -32768 -32768 -32768 -32768 -32768 -32768 -32768 -32768 -32768 -4938.40 -4938.03 -4937.69 -4940.39 -4937.55 -4938.67 -4946.86 -4945.86 -4947.14 -4943.38 -4934.69 -4945.02 -4936.68 -4945.98 -4949.07 -4947.41 -4938.61 -4927.92 -4925.77 -4946.16 -4929.00 -4930.87 -4935.02 -4942.33 -4942.62 -4935.77 -4928.92 -4936.64 -4933.98 -4924.12 -4907.06 -4912.47 -4907.07 -4908.68 -4910.29 -4933.29 -4920.49 -4928.04 -32768 -32768 -32768 -32768 -4914.22 -4916.72 -4918.72 -4910.49 -4924.70 -4935.27 -4927.07 -4931.72 -4938.63 -4940.89 -4944.89 -4947.89 -4929.77 -4932.27 -4914.64 -4917.64 -4920.14 -4921.64 -4917.61 -4919.88 -4922.57 -4947.08 -4925.17 -4937.30 -4937.82 -4934.76 -4926.25 -4921.72 -4934.51 -4935.01 -4930.66 -4935.89 -4923.09 -4916.77 -4928.66 -4924.59 -4940.35 -4920.78 -4921.28 -4940.28 -4906.24 -4906.22 -4910.48 -4911.34 -4916.40 -4916.77 -4916.03 -4938.53 -4913.82 -4908.15 -4908.24 -4909.71 -4912.71 -4912.35 -4911.71 -4912.09 -4913.90 -4917.62 -4921.65 -4912.74 -4914.45 -4912.12 -4911.62 -4911.12 -4910.12 -4912.95 -4915.89 -4915.09 -4908.22 -4917.59 -4911.20 -4908.63 -4911.20 -4907.07 -4913.99 -4920.08 -4929.43 -4908.71 -4915.82 -4913.82 -4912.63 -4918.16 -4907.41 -4904.30 -4912.26 -4907.77 -4887.75 -4891.21 -4884.28 -4880.53 -4881.22 -4880.68 -4886.99 -4879.63 -4868.55 -4880.34 -4867.58 -4861.80 -4856.80 -4853.80 -4865.59 -4870.59 -4867.35 -4868.75 -4871.11 -4878.50 -4882.65 -4883.39 -4905.89 -4887.18 -4883.18 -32768 -32768 -32768 -32768 -32768 -32768 -32768 -32768 -32768 -32768 -32768 -32768 -32768 -32768 -32768 -32768 -32768 -32768 -32768 -32768 -32768 -32768 -32768 -32768 -32768 -32768 -32768 -32768 -32768 -32768 -32768 -32768 -32768 -32768 -32768 -32768 -32768 -32768 -32768 -32768 -32768 -32768 -32768 -32768 -32768 -32768 -32768 -32768 -32768 -32768 -32768 -32768 -32768 -32768 -32768 -32768 -32768 -32768 -32768 -32768 -32768 -32768 -32768 -32768 -32768 -32768 -32768 -32768 -32768 -32768 -32768 -32768 -32768 -32768 -32768 -32768 -32768 -32768 -32768 -32768 -32768 -32768 -32768 -32768 -32768 -32768 -32768 -32768 -32768 -32768 -32768 -32768 -32768 -32768 -32768 -32768 -32768 -32768 -32768 -32768 -32768 -32768 -32768 -32768 -32768 -32768 -32768 -32768 -32768 -32768 -32768 -32768 -32768 -32768 -32768 -32768 -32768 -32768 -32768 -32768 -32768 -32768 -32768 -32768 -32768 -32768 -32768 -32768 -32768 -32768 -32768 -32768 -32768 -32768 -32768 -32768 -32768 -32768 -32768 -32768 -32768 -32768 -32768 -32768 -32768 -32768 -32768 -32768 -32768 -32768 -32768 -32768 -32768 -32768 -32768 -32768 -32768 -32768 -32768 -32768 -32768 -32768 -32768 -32768 -32768 -32768 -32768 -32768 -32768 -32768 -32768 -32768 -32768 -32768 -32768 -32768 -32768 -32768 -32768 -32768 -32768 -32768 -32768 -32768 -32768 -32768 -32768 -32768 -32768 -32768 -32768 -32768 -32768 -32768 -32768 -32768 -32768 -32768 -32768 -32768 -32768 -32768 -32768 -32768 -32768 -32768 -32768 -32768 -32768 -32768 -32768 -32768 -32768 -32768 -32768 -32768 -32768 -32768 -32768 -32768 -32768 -32768 -32768 -32768 -32768 -32768 -32768 -32768 -32768 -32768 -32768 -32768 -32768 -32768 -32768 -32768 -32768 -32768 -32768 -32768 -32768 -32768 -32768 -32768 -32768 -32768 -32768 -32768 -32768 -32768 -32768 -32768 -32768 -32768 -32768 -32768 -32768 -32768 -32768 -32768 -32768 -32768 -32768 -32768 -32768 -32768 -32768 -32768 -32768 -32768 -32768 -32768 -32768 -32768 -32768 -32768 -32768 -32768 -32768 -32768 -32768 -32768 -32768 -32768 -32768 -32768 -32768 -32768 -32768 -32768 -32768 -32768 -32768 -32768 -32768 -32768 -32768 -32768 -32768 -32768 -32768 -32768 -32768 -32768 -32768 -32768 -32768 -32768 -32768 -32768 -32768 -32768 -32768 -32768 -32768 -32768 -32768 -32768 -32768 -32768 -32768 -32768 -32768 -32768 -32768 -32768 -32768 -32768 -32768 -32768 -32768 -32768 -32768 -32768 -32768 -32768 -32768 -32768 -32768 -32768 -32768 -32768 -32768 -32768 -32768 -32768 -32768 -32768 -32768 -32768 -32768 -32768 -32768 -32768 -32768 -32768 -32768 -32768 -32768 -32768 -32768 -32768 -32768 -32768 -32768 -32768 -32768 -32768 -32768 -32768 -32768 -32768 -32768 -32768 -32768 -32768 -32768 -32768 -32768 -32768 -32768 -32768 -32768 -32768 -32768 -32768 -32768 -32768 -32768 -32768 -32768 -32768 -32768 -32768 -32768 -32768 -32768 -32768 -32768 -32768 -32768 -32768 -32768 -32768 -32768 -32768 -32768 -32768 -32768 -32768 -32768 -32768 -32768 -32768 -32768 -32768 -32768 -32768 -32768 -32768 -32768 -32768 -32768 -32768 -32768 -32768 -32768 -32768 -32768 -32768 -32768 -32768 -32768 -32768 -32768 -32768 -32768 -32768 -32768 -32768 -32768 -32768 -32768 -32768 -32768 -32768 -32768 -32768 -32768 -32768 -32768 -32768 -32768 -32768 -32768 -32768 -32768 -32768 -32768 -32768 -32768 -32768 -32768 -32768 -32768 -32768 -32768 -32768 -32768 -32768 -32768 -32768 -32768 -32768 -32768 -32768 -32768 -32768 -32768 -32768 -32768 -32768 -32768 -32768 -32768 -32768 -32768 -32768 -32768 -32768 -32768 -32768 -32768 -32768 -32768 -32768 -32768 -32768 -32768 -32768 -32768 -32768 -32768 -32768 -32768 -32768 -32768 -32768 -32768 -32768 -32768 -32768 -32768 -32768 -32768 -32768 -32768 -32768 -32768 -32768 -32768 -32768 -32768 -32768 -32768 -32768 -32768 -32768 -32768 -32768 -32768 -32768 -32768 -32768 -32768 -32768 -32768 -32768 -32768 -32768 -32768 -32768 -32768 -32768 -32768 -32768 -32768 -32768 -32768 -32768 -32768 -32768 -32768 -32768 -32768 -32768 -32768 -32768 -32768 -32768 -32768 -32768 -32768 -32768 -32768 -32768 -32768 -32768 -32768 -32768 -32768 -32768 -32768 -32768 -32768 -32768 -32768 -32768 -32768 -32768 -32768 -32768 -32768 -32768 -32768 -32768 -32768 -32768 -32768 -32768 -32768 -32768 -32768 -32768 -32768 -32768 -32768 -32768 -32768 -32768 -32768 -32768 -32768 -32768 -32768 -32768 -32768 -32768 -32768 -32768 -32768 -32768 -32768 -32768 -32768
 -32768 -32768 -32768 -32768 -32768 -32768 -32768 -32768 -32768 -32768 -32768 -32768 -32768 -32768 -32768 -32768 -32768 -32768 -32768 -32768 -32768 -32768 -32768 -32768 -32768 -32768 -32768 -32768 -32768 -32768 -32768 -32768 -32768 -32768 -32768 -32768 -32768 -32768 -32768 -32768 -32768 -32768 -32768 -32768 -32768 -32768 -32768 -32768 -32768 -32768 -32768 -32768 -32768 -32768 -32768 -32768 -32768 -32768 -32768 -32768 -32768 -32768 -32768 -32768 -32768 -32768 -32768 -32768 -32768 -32768 -32768 -32768 -32768 -32768 -32768 -32768 -32768 -32768 -32768 -32768 -32768 -32768 -32768 -32768 -32768 -32768 -32768 -32768 -32768 -32768 -32768 -32768 -32768 -32768 -32768 -32768 -32768 -32768 -32768 -32768 -32768 -32768 -32768 -32768 -32768 -32768 -32768 -32768 -32768 -32768 -32768 -32768 -32768 -32768 -32768 -32768 -32768 -32768 -32768 -32768 -32768 -32768 -32768 -32768 -32768 -32768 -32768 -32768 -32768 -32768 -32768 -32768 -32768 -32768 -32768 -32768 -32768 -32768 -32768 -32768 -32768 -32768 -32768 -32768 -32768 -32768 -32768 -32768 -32768 -32768 -32768 -32768 -32768 -32768 -32768 -32768 -32768 -32768 -32768 -32768 -32768 -32768 -32768 -32768 -32768 -32768 -32768 -32768 -32768 -32768 -32768 -32768 -32768 -32768 -32768 -32768 -32768 -32768 -32768 -32768 -32768 -32768 -32768 -32768 -32768 -32768 -32768 -32768 -32768 -32768 -4937.85 -4944.03 -4939.03 -4938.54 -4941.33 -4941.60 -4946.19 -4955.86 -4936.72 -4934.64 -4946.88 -4938.81 -4946.25 -4950.28 -4957.65 -4943.56 -4947.90 -4936.38 -4936.77 -4939.84 -4940.95 -4937.37 -4938.59 -4941.54 -4941.85 -4942.16 -4943.51 -4933.07 -4926.23 -4929.09 -4941.66 -4935.40 -4918.34 -4901.29 -4901.68 -4915.71 -4923.83 -4929.01 -4940.63 -4915.03 -32768 -4953.72 -4952.72 -4940.46 -4928.20 -4935.70 -4934.82 -4928.65 -4934.13 -4937.20 -4930.89 -4932.89 -4935.89 -4937.27 -4937.64 -4942.14 -4909.64 -4912.64 -4913.95 -4916.11 -4916.88 -4924.28 -4912.58 -4914.62 -4919.50 -4931.66 -4930.59 -4925.02 -4915.72 -4936.51 -4928.45 -4935.32 -4935.55 -4936.18 -4914.43 -4920.80 -4925.66 -4932.98 -4940.28 -4939.28 -4940.28 -4921.45 -4941.43 -4917.23 -4910.20 -4914.32 -4919.53 -4918.53 -4921.69 -4907.72 -4917.11 -4917.83 -4904.71 -4944.71 -4923.42 -4911.16 -4911.35 -4911.90 -4915.65 -4917.15 -4914.64 -4912.12 -4912.62 -4912.62 -4915.58 -4918.53 -4918.78 -4916.82 -4916.62 -4915.73 -4911.04 -4903.56 -4906.20 -4907.50 -4905.59 -4910.89 -4921.32 -4926.68 -4921.82 -4920.82 -4918.82 -4915.30 -4917.66 -4907.09 -4917.37 -4910.33 -4909.00 -4911.37 -4896.29 -4899.65 -4910.53 -4911.72 -4896.29 -4883.99 -4888.61 -4889.32 -4894.88 -4894.87 -4906.99 -4870.80 -4866.30 -4871.19 -4892.61 -4888.86 -4892.38 -4889.36 -4869.74 -4862.59 -4863.74 -4864.50 -4867.04 -4884.03 -4879.88 -4880.87 -4881.85 -32768 -32768 -32768 -32768 -32768 -32768 -32768 -32768 -32768 -32768 -32768 -32768 -32768 -32768 -32768 -32768 -32768 -32768 -32768 -32768 -32768 -32768 -32768 -32768 -32768 -32768 -32768 -32768 -32768 -32768 -32768 -32768 -32768 -32768 -32768 -32768 -32768 -32768 -32768 -32768 -32768 -32768 -32768 -32768 -32768 -32768 -32768 -32768 -32768 -32768 -32768 -32768 -32768 -32768 -32768 -32768 -32768 -32768 -32768 -32768 -32768 -32768 -32768 -32768 -32768 -32768 -32768 -32768 -32768 -32768 -32768 -32768 -32768 -32768 -32768 -32768 -32768 -32768 -32768 -32768 -32768 -32768 -32768 -32768 -32768 -32768 -32768 -32768 -32768 -32768 -32768 -32768 -32768 -32768 -32768 -32768 -32768 -32768 -32768 -32768 -32768 -32768 -32768 -32768 -32768 -32768 -32768 -32768 -32768 -32768 -32768 -32768 -32768 -32768 -32768 -32768 -32768 -32768 -32768 -32768 -32768 -32768 -32768 -32768 -32768 -32768 -32768 -32768 -32768 -32768 -32768 -32768 -32768 -32768 -32768 -32768 -32768 -32768 -32768 -32768 -32768 -32768 -32768 -32768 -32768 -32768 -32768 -32768 -32768 -32768 -32768 -32768 -32768 -32768 -32768 -32768 -32768 -32768 -32768 -32768 -32768 -32768 -32768 -32768 -32768 -32768 -32768 -32768 -32768 -32768 -32768 -32768 -32768 -32768 -32768 -32768 -32768 -32768 -32768 -32768 -32768 -32768 -32768 -32768 -32768 -32768 -32768 -32768 -32768 -32768 -32768 -32768 -32768 -32768 -32768 -32768 -32768 -32768 -32768 -32768 -32768 -32768 -32768 -32768 -32768 -32768 -32768 -32768 -32768 -32768 -32768 -32768 -32768 -32768 -32768 -32768 -32768 -32768 -32768 -32768 -32768 -32768 -32768 -32768 -32768 -32768 -32768 -32768 -32768 -32768 -32768 -32768 -32768 -32768 -32768 -32768 -32768 -32768 -32768 -32768 -32768 -32768 -32768 -32768 -32768 -32768 -32768 -32768 -32768 -32768 -32768 -32768 -32768 -32768 -32768 -32768 -32768 -32768 -32768 -32768 -32768 -32768 -32768 -32768 -32768 -32768 -32768 -32768 -32768 -32768 -32768 -32768 -32768 -32768 -32768 -32768 -32768 -32768 -32768 -32768 -32768 -32768 -32768 -32768 -32768 -32768 -32768 -32768 -32768 -32768 -32768 -32768 -32768 -32768 -32768 -32768 -32768 -32768 -32768 -32768 -32768 -32768 -32768 -32768 -32768 -32768 -32768 -32768 -32768 -32768 -32768 -32768 -32768 -32768 -32768 -32768 -32768 -32768 -32768 -32768 -32768 -32768 -32768 -32768 -32768 -32768 -32768 -32768 -32768 -32768 -32768 -32768 -32768 -32768 -32768 -32768 -32768 -32768 -32768 -32768 -32768 -32768 -32768 -32768 -32768 -32768 -32768 -32768 -32768 -32768 -32768 -32768 -32768 -32768 -32768 -32768 -32768 -32768 -32768 -32768 -32768 -32768 -32768 -32768 -32768 -32768 -32768 -32768 -32768 -32768 -32768 -32768 -32768 -32768 -32768 -32768 -32768 -32768 -32768 -32768 -32768 -32768 -32768 -32768 -32768 -32768 -32768 -32768 -32768 -32768 -32768 -32768 -32768 -32768 -32768 -32768 -32768 -32768 -32768 -32768 -32768 -32768 -32768 -32768 -32768 -32768 -32768 -32768 -32768 -32768 -32768 -32768 -32768 -32768 -32768 -32768 -32768 -32768 -32768 -32768 -32768 -32768 -32768 -32768 -32768 -32768 -32768 -32768 -32768 -32768 -32768 -32768 -32768 -32768 -32768 -32768 -32768 -32768 -32768 -32768 -32768 -32768 -32768 -32768 -32768 -32768 -32768 -32768 -32768 -32768 -32768 -32768 -32768 -32768 -32768 -32768 -32768 -32768 -32768 -32768 -32768 -32768 -32768 -32768 -32768 -32768 -32768 -32768 -32768 -32768 -32768 -32768 -32768 -32768 -32768 -32768 -32768 -32768 -32768 -32768 -32768 -32768 -32768 -32768 -32768 -32768 -32768 -32768 -32768 -32768 -32768 -32768 -32768 -32768 -32768 -32768 -32768 -32768 -32768 -32768 -32768 -32768 -32768 -32768 -32768 -32768 -32768 -32768 -32768 -32768 -32768 -32768 -32768 -32768 -32768 -32768 -32768 -32768 -32768 -32768 -32768 -32768 -32768 -32768 -32768 -32768 -32768 -32768 -32768 -32768 -32768 -32768 -32768 -32768 -32768 -32768 -32768 -32768 -32768 -32768 -32768 -32768 -32768 -32768 -32768 -32768 -32768 -32768 -32768 -32768 -32768 -32768 -32768 -32768 -32768 -32768 -32768 -32768 -32768 -32768 -32768 -32768 -32768 -32768 -32768 -32768 -32768 -32768 -32768 -32768 -32768 -32768 -32768 -32768 -32768 -32768 -32768 -32768 -32768 -32768 -32768 -32768 -32768 -32768 -32768 -32768 -32768 -32768 -32768 -32768 -32768 -32768 -32768 -32768 -32768 -32768 -32768 -32768 -32768 -32768 -32768 -32768 -32768 -32768 -32768 -32768 -32768 -32768 -32768 -32768 -32768 -32768 -32768 -32768 -32768
 -32768 -32768 -32768 -32768 -32768 -32768 -32768 -32768 -32768 -32768 -32768 -32768 -32768 -32768 -32768 -32768 -32768 -32768 -32768 -32768 -32768 -32768 -32768 -32768 -32768 -32768 -32768 -32768 -32768 -32768 -32768 -32768 -32768 -32768 -32768 -32768 -32768 -32768 -32768 -32768 -32768 -32768 -32768 -32768 -32768 -32768 -32768 -32768 -32768 -32768 -32768 -32768 -32768 -32768 -32768 -32768 -32768 -32768 -32768 -32768 -32768 -32768 -32768 -32768 -32768 -32768 -32768 -32768 -32768 -32768 -32768 -32768 -32768 -32768 -32768 -32768 -32768 -32768 -32768 -32768 -32768 -32768 -32768 -32768 -32768 -32768 -32768 -32768 -32768 -32768 -32768 -32768 -32768 -32768 -32768 -32768 -32768 -32768 -32768 -32768 -32768 -32768 -32768 -32768 -32768 -32768 -32768 -32768 -32768 -32768 -32768 -32768 -32768 -32768 -32768 -32768 -32768 -32768 -32768 -32768 -32768 -32768 -32768 -32768 -32768 -32768 -32768 -32768 -32768 -32768 -32768 -32768 -32768 -32768 -32768 -32768 -32768 -32768 -32768 -32768 -32768 -32768 -32768 -32768 -32768 -32768 -32768 -32768 -32768 -32768 -32768 -32768 -32768 -32768 -32768 -32768 -32768 -32768 -32768 -32768 -32768 -32768 -32768 -32768 -32768 -32768 -32768 -32768 -32768 -32768 -32768 -32768 -32768 -32768 -32768 -32768 -32768 -32768 -32768 -32768 -32768 -32768 -32768 -32768 -32768 -32768 -32768 -32768 -4937.30 -4950.03 -4941.92 -4940.36 -4942.81 -4944.33 -4947.53 -4962.86 -4948.05 -4945.14 -4944.88 -4936.22 -4934.86 -4947.18 -4959.59 -4951.93 -4940.66 -4948.38 -4944.88 -4934.46 -4925.84 -4925.94 -4946.92 -4935.15 -4927.12 -4936.73 -4941.68 -4941.99 -4944.41 -4937.54 -4923.53 -4921.54 -4934.11 -4946.68 -4928.48 -4935.21 -4932.31 -4930.34 -4929.86 -4944.34 -4920.72 -4917.72 -4920.25 -4929.98 -4931.70 -4935.82 -4920.20 -4916.63 -4928.20 -4926.05 -4923.89 -4926.89 -4921.64 -4925.64 -4930.64 -4933.64 -4929.45 -4929.61 -4913.11 -4911.72 -4911.88 -4914.58 -4913.62 -4926.92 -4925.92 -4936.87 -4942.59 -4941.05 -4939.51 -4942.75 -4939.29 -4940.32 -4939.46 -4944.00 -4928.72 -4927.24 -4925.66 -4940.28 -4939.28 -4938.28 -4932.04 -4936.03 -4925.48 -4922.13 -4925.32 -4922.03 -4921.03 -4922.30 -4913.66 -4914.99 -4901.89 -4917.21 -4938.21 -4909.97 -4910.95 -4910.72 -4910.61 -4910.15 -4911.23 -4911.12 -4912.12 -4912.12 -4912.62 -4912.12 -4896.95 -4909.84 -4918.79 -4916.58 -4915.46 -4924.81 -4923.40 -4922.30 -4914.69 -4906.61 -4908.36 -4919.92 -4910.15 -4888.82 -4886.32 -4885.82 -4904.55 -4915.91 -4909.19 -4918.40 -4911.47 -4909.81 -4911.30 -4915.63 -4915.05 -4903.53 -4902.72 -4910.12 -4911.04 -4889.26 -4904.82 -4907.84 -4903.87 -4889.56 -4883.80 -4878.80 -4874.80 -4870.49 -4880.86 -4880.57 -4889.59 -4878.54 -4881.58 -4875.33 -4875.57 -4888.54 -4900.18 -4868.03 -4874.88 -4876.94 -4878.99 -4879.54 -4880.52 -4884.08 -32768 -32768 -32768 -32768 -32768 -32768 -32768 -32768 -32768 -32768 -32768 -32768 -32768 -32768 -32768 -32768 -32768 -32768 -32768 -32768 -32768 -32768 -32768 -32768 -32768 -32768 -32768 -32768 -32768 -32768 -32768 -32768 -32768 -32768 -32768 -32768 -32768 -32768 -32768 -32768 -32768 -32768 -32768 -32768 -32768 -32768 -32768 -32768 -32768 -32768 -32768 -32768 -32768 -32768 -32768 -32768 -32768 -32768 -32768 -32768 -32768 -32768 -32768 -32768 -32768 -32768 -32768 -32768 -32768 -32768 -32768 -32768 -32768 -32768 -32768 -32768 -32768 -32768 -32768 -32768 -32768 -32768 -32768 -32768 -32768 -32768 -32768 -32768 -32768 -32768 -32768 -32768 -32768 -32768 -32768 -32768 -32768 -32768 -32768 -32768 -32768 -32768 -32768 -32768 -32768 -32768 -32768 -32768 -32768 -32768 -32768 -32768 -32768 -32768 -32768 -32768 -32768 -32768 -32768 -32768 -32768 -32768 -32768 -32768 -32768 -32768 -32768 -32768 -32768 -32768 -32768 -32768 -32768 -32768 -32768 -32768 -32768 -32768 -32768 -32768 -32768 -32768 -32768 -32768 -32768 -32768 -32768 -32768 -32768 -32768 -32768 -32768 -32768 -32768 -32768 -32768 -32768 -32768 -32768 -32768 -32768 -32768 -32768 -32768 -32768 -32768 -32768 -32768 -32768 -32768 -32768 -32768 -32768 -32768 -32768 -32768 -32768 -32768 -32768 -32768 -32768 -32768 -32768 -32768 -32768 -32768 -32768 -32768 -32768 -32768 -32768 -32768 -32768 -32768 -32768 -32768 -32768 -32768 -32768 -32768 -32768 -32768 -32768 -32768 -32768 -32768 -32768 -32768 -32768 -32768 -32768 -32768 -32768 -32768 -32768 -32768 -32768 -32768 -32768 -32768 -32768 -32768 -32768 -32768 -32768 -32768 -32768 -32768 -32768 -32768 -32768 -32768 -32768 -32768 -32768 -32768 -32768 -32768 -32768 -32768 -32768 -32768 -32768 -32768 -32768 -32768 -32768 -32768 -32768 -32768 -32768 -32768 -32768 -32768 -32768 -32768 -32768 -32768 -32768 -32768 -32768 -32768 -32768 -32768 -32768 -32768 -32768 -32768 -32768 -32768 -32768 -32768 -32768 -32768 -32768 -32768 -32768 -32768 -32768 -32768 -32768 -32768 -32768 -32768 -32768 -32768 -32768 -32768 -32768 -32768 -32768 -32768 -32768 -32768 -32768 -32768 -32768 -32768 -32768 -32768 -32768 -32768 -32768 -32768 -32768 -32768 -32768 -32768 -32768 -32768 -32768 -32768 -32768 -32768 -32768 -32768 -32768 -32768 -32768 -32768 -32768 -32768 -32768 -32768 -32768 -32768 -32768 -32768 -32768 -32768 -32768 -32768 -32768 -32768 -32768 -32768 -32768 -32768 -32768 -32768 -32768 -32768 -32768 -32768 -32768 -32768 -32768 -32768 -32768 -32768 -32768 -32768 -32768 -32768 -32768 -32768 -32768 -32768 -32768 -32768 -32768 -32768 -32768 -32768 -32768 -32768 -32768 -32768 -32768 -32768 -32768 -32768 -32768 -32768 -32768 -32768 -32768 -32768 -32768 -32768 -32768 -32768 -32768 -32768 -32768 -32768 -32768 -32768 -32768 -32768 -32768 -32768 -32768 -32768 -32768 -32768 -32768 -32768 -32768 -32768 -32768 -32768 -32768 -32768 -32768 -32768 -32768 -32768 -32768 -32768 -32768 -32768 -32768 -32768 -32768 -32768 -32768 -32768 -32768 -32768 -32768 -32768 -32768 -32768 -32768 -32768 -32768 -32768 -32768 -32768 -32768 -32768 -32768 -32768 -32768 -32768 -32768 -32768 -32768 -32768 -32768 -32768 -32768 -32768 -32768 -32768 -32768 -32768 -32768 -32768 -32768 -32768 -32768 -32768 -32768 -32768 -32768 -32768 -32768 -32768 -32768 -32768 -32768 -32768 -32768 -32768 -32768 -32768 -32768 -32768 -32768 -32768 -32768 -32768 -32768 -32768 -32768 -32768 -32768 -32768 -32768 -32768 -32768 -32768 -32768 -32768 -32768 -32768 -32768 -32768 -32768 -32768 -32768 -32768 -32768 -32768 -32768 -32768 -32768 -32768 -32768 -32768 -32768 -32768 -32768 -32768 -32768 -32768 -32768 -32768 -32768 -32768 -32768 -32768 -32768 -32768 -32768 -32768 -32768 -32768 -32768 -32768 -32768 -32768 -32768 -32768 -32768 -32768 -32768 -32768 -32768 -32768 -32768 -32768 -32768 -32768 -32768 -32768 -32768 -32768 -32768 -32768 -32768 -32768 -32768 -32768 -32768 -32768 -32768 -32768 -32768 -32768 -32768 -32768 -32768 -32768 -32768 -32768 -32768 -32768 -32768 -32768 -32768 -32768 -32768 -32768 -32768 -32768 -32768 -32768 -32768 -32768 -32768 -32768 -32768 -32768 -32768 -32768 -32768 -32768 -32768 -32768 -32768 -32768 -32768 -32768 -32768 -32768 -32768 -32768 -32768 -32768 -32768 -32768 -32768 -32768 -32768 -32768 -32768 -32768 -32768 -32768 -32768 -32768 -32768 -32768 -32768 -32768 -32768 -32768 -32768 -32768 -32768 -32768
 -32768 -32768 -32768 -32768 -32768 -32768 -32768 -32768 -32768 -32768 -32768 -32768 -32768 -32768 -32768 -32768 -32768 -32768 -32768 -32768 -32768 -32768 -32768 -32768 -32768 -32768 -32768 -32768 -32768 -32768 -32768 -32768 -32768 -32768 -32768 -32768 -32768 -32768 -32768 -32768 -32768 -32768 -32768 -32768 -32768 -32768 -32768 -32768 -32768 -32768 -32768 -32768 -32768 -32768 -32768 -32768 -32768 -32768 -32768 -32768 -32768 -32768 -32768 -32768 -32768 -32768 -32768 -32768 -32768 -32768 -32768 -32768 -32768 -32768 -32768 -32768 -32768 -32768 -32768 -32768 -32768 -32768 -32768 -32768 -32768 -32768 -32768 -32768 -32768 -32768 -32768 -32768 -32768 -32768 -32768 -32768 -32768 -32768 -32768 -32768 -32768 -32768 -32768 -32768 -32768 -32768 -32768 -32768 -32768 -32768 -32768 -32768 -32768 -32768 -32768 -32768 -32768 -32768 -32768 -32768 -32768 -32768 -32768 -32768 -32768 -32768 -32768 -32768 -32768 -32768 -32768 -32768 -32768 -32768 -32768 -32768 -32768 -32768 -32768 -32768 -32768 -32768 -32768 -32768 -32768 -32768 -32768 -32768 -32768 -32768 -32768 -32768 -32768 -32768 -32768 -32768 -32768 -32768 -32768 -32768 -32768 -32768 -32768 -32768 -32768 -32768 -32768 -32768 -32768 -32768 -32768 -32768 -32768 -32768 -32768 -32768 -32768 -32768 -32768 -32768 -32768 -32768 -32768 -32768 -32768 -32768 -4943.30 -4955.03 -4947.23 -4945.49 -4950.12 -4950.94 -4936.19 -4949.86 -4922.36 -4955.91 -4945.27 -4940.42 -4935.73 -4932.12 -4940.07 -4942.53 -4952.28 -4949.99 -4957.84 -4944.06 -4933.09 -4935.56 -4937.65 -4948.57 -4939.02 -4936.51 -4934.01 -4931.91 -4941.51 -4941.82 -4944.24 -4942.01 -4928.00 -4913.98 -4921.62 -4939.50 -4930.38 -4937.76 -4933.56 -4905.67 -4923.71 -4939.97 -4926.85 -4926.73 -4917.97 -4918.95 -4913.20 -4929.05 -4944.89 -4948.89 -4935.64 -4929.31 -4922.98 -4916.64 -4924.62 -4926.30 -4922.86 -4924.36 -4920.05 -4917.08 -4916.58 -4910.81 -4908.42 -4914.96 -4930.05 -4936.02 -4941.22 -4939.51 -4941.09 -4939.59 -4940.32 -4938.74 -4940.00 -4922.05 -4921.24 -4924.07 -4942.28 -4941.78 -4940.78 -4936.91 -4933.03 -4929.87 -4923.79 -4924.28 -4924.53 -4923.53 -4917.63 -4923.16 -4924.31 -4928.29 -4929.21 -4932.21 -4922.54 -4909.35 -4910.09 -4910.47 -4910.78 -4912.12 -4911.12 -4911.12 -4911.12 -4912.12 -4906.95 -4909.58 -4921.59 -4910.72 -4913.66 -4927.47 -4928.06 -4924.13 -4924.63 -4910.32 -4913.58 -4916.41 -4918.12 -4921.68 -4893.82 -4891.32 -4889.82 -4916.79 -4914.06 -4908.59 -4912.87 -4914.66 -4916.53 -4906.55 -4907.80 -4909.05 -4896.53 -4899.03 -4900.34 -4910.02 -4912.51 -4908.73 -4905.84 -4902.62 -4903.99 -4899.53 -4892.80 -4889.80 -4885.79 -4895.76 -4886.98 -4881.80 -4889.33 -4882.68 -4886.78 -4884.06 -4871.78 -4871.54 -4886.03 -4868.88 -4869.75 -4870.61 -4876.46 -4876.05 -4878.10 -4878.21 -4879.19 -4882.45 -32768 -32768 -32768 -32768 -32768 -32768 -32768 -32768 -32768 -32768 -32768 -32768 -32768 -32768 -32768 -32768 -32768 -32768 -32768 -32768 -32768 -32768 -32768 -32768 -32768 -32768 -32768 -32768 -32768 -32768 -32768 -32768 -32768 -32768 -32768 -32768 -32768 -32768 -32768 -32768 -32768 -32768 -32768 -32768 -32768 -32768 -32768 -32768 -32768 -32768 -32768 -32768 -32768 -32768 -32768 -32768 -32768 -32768 -32768 -32768 -32768 -32768 -32768 -32768 -32768 -32768 -32768 -32768 -32768 -32768 -32768 -32768 -32768 -32768 -32768 -32768 -32768 -32768 -32768 -32768 -32768 -32768 -32768 -32768 -32768 -32768 -32768 -32768 -32768 -32768 -32768 -32768 -32768 -32768 -32768 -32768 -32768 -32768 -32768 -32768 -32768 -32768 -32768 -32768 -32768 -32768 -32768 -32768 -32768 -32768 -32768 -32768 -32768 -32768 -32768 -32768 -32768 -32768 -32768 -32768 -32768 -32768 -32768 -32768 -32768 -32768 -32768 -32768 -32768 -32768 -32768 -32768 -32768 -32768 -32768 -32768 -32768 -32768 -32768 -32768 -32768 -32768 -32768 -32768 -32768 -32768 -32768 -32768 -32768 -32768 -32768 -32768 -32768 -32768 -32768 -32768 -32768 -32768 -32768 -32768 -32768 -32768 -32768 -32768 -32768 -32768 -32768 -32768 -32768 -32768 -32768 -32768 -32768 -32768 -32768 -32768 -32768 -32768 -32768 -32768 -32768 -32768 -32768 -32768 -32768 -32768 -32768 -32768 -32768 -32768 -32768 -32768 -32768 -32768 -32768 -32768 -32768 -32768 -32768 -32768 -32768 -32768 -32768 -32768 -32768 -32768 -32768 -32768 -32768 -32768 -32768 -32768 -32768 -32768 -32768 -32768 -32768 -32768 -32768 -32768 -32768 -32768 -32768 -32768 -32768 -32768 -32768 -32768 -32768 -32768 -32768 -32768 -32768 -32768 -32768 -32768 -32768 -32768 -32768 -32768 -32768 -32768 -32768 -32768 -32768 -32768 -32768 -32768 -32768 -32768 -32768 -32768 -32768 -32768 -32768 -32768 -32768 -32768 -32768 -32768 -32768 -32768 -32768 -32768 -32768 -32768 -32768 -32768 -32768 -32768 -32768 -32768 -32768 -32768 -32768 -32768 -32768 -32768 -32768 -32768 -32768 -32768 -32768 -32768 -32768 -32768 -32768 -32768 -32768 -32768 -32768 -32768 -32768 -32768 -32768 -32768 -32768 -32768 -32768 -32768 -32768 -32768 -32768 -32768 -32768 -32768 -32768 -32768 -32768 -32768 -32768 -32768 -32768 -32768 -32768 -32768 -32768 -32768 -32768 -32768 -32768 -32768 -32768 -32768 -32768 -32768 -32768 -32768 -32768 -32768 -32768 -32768 -32768 -32768 -32768 -32768 -32768 -32768 -32768 -32768 -32768 -32768 -32768 -32768 -32768 -32768 -32768 -32768 -32768 -32768 -32768 -32768 -32768 -32768 -32768 -32768 -32768 -32768 -32768 -32768 -32768 -32768 -32768 -32768 -32768 -32768 -32768 -32768 -32768 -32768 -32768 -32768 -32768 -32768 -32768 -32768 -32768 -32768 -32768 -32768 -32768 -32768 -32768 -32768 -32768 -32768 -32768 -32768 -32768 -32768 -32768 -32768 -32768 -32768 -32768 -32768 -32768 -32768 -32768 -32768 -32768 -32768 -32768 -32768 -32768 -32768 -32768 -32768 -32768 -32768 -32768 -32768 -32768 -32768 -32768 -32768 -32768 -32768 -32768 -32768 -32768 -32768 -32768 -32768 -32768 -32768 -32768 -32768 -32768 -32768 -32768 -32768 -32768 -32768 -32768 -32768 -32768 -32768 -32768 -32768 -32768 -32768 -32768 -32768 -32768 -32768 -32768 -32768 -32768 -32768 -32768 -32768 -32768 -32768 -32768 -32768 -32768 -32768 -32768 -32768 -32768 -32768 -32768 -32768 -32768 -32768 -32768 -32768 -32768 -32768 -32768 -32768 -32768 -32768 -32768 -32768 -32768 -32768 -32768 -32768 -32768 -32768 -32768 -32768 -32768 -32768 -32768 -32768 -32768 -32768 -32768 -32768 -32768 -32768 -32768 -32768 -32768 -32768 -32768 -32768 -32768 -32768 -32768 -32768 -32768 -32768 -32768 -32768 -32768 -32768 -32768 -32768 -32768 -32768 -32768 -32768 -32768 -32768 -32768 -32768 -32768 -32768 -32768 -32768 -32768 -32768 -32768 -32768 -32768 -32768 -32768 -32768 -32768 -32768 -32768 -32768 -32768 -32768 -32768 -32768 -32768 -32768 -32768 -32768 -32768 -32768 -32768 -32768 -32768 -32768 -32768 -32768 -32768 -32768 -32768 -32768 -32768 -32768 -32768 -32768 -32768 -32768 -32768 -32768 -32768 -32768 -32768 -32768 -32768 -32768 -32768 -32768 -32768 -32768 -32768 -32768 -32768 -32768 -32768 -32768 -32768 -32768 -32768 -32768 -32768 -32768 -32768 -32768 -32768 -32768 -32768 -32768 -32768 -32768 -32768 -32768 -32768 -32768 -32768 -32768 -32768 -32768 -32768 -32768 -32768 -32768 -32768 -32768 -32768 -32768 -32768 -32768 -32768 -32768
 -32768 -32768 -32768 -32768 -32768 -32768 -32768 -32768 -32768 -32768 -32768 -32768 -32768 -32768 -32768 -32768 -32768 -32768 -32768 -32768 -32768 -32768 -32768 -32768 -32768 -32768 -32768 -32768 -32768 -32768 -32768 -32768 -32768 -32768 -32768 -32768 -32768 -32768 -32768 -32768 -32768 -32768 -32768 -32768 -32768 -32768 -32768 -32768 -32768 -32768 -32768 -32768 -32768 -32768 -32768 -32768 -32768 -32768 -32768 -32768 -32768 -32768 -32768 -32768 -32768 -32768 -32768 -32768 -32768 -32768 -32768 -32768 -32768 -32768 -32768 -32768 -32768 -32768 -32768 -32768 -32768 -32768 -32768 -32768 -32768 -32768 -32768 -32768 -32768 -32768 -32768 -32768 -32768 -32768 -32768 -32768 -32768 -32768 -32768 -32768 -32768 -32768 -32768 -32768 -32768 -32768 -32768 -32768 -32768 -32768 -32768 -32768 -32768 -32768 -32768 -32768 -32768 -32768 -32768 -32768 -32768 -32768 -32768 -32768 -32768 -32768 -32768 -32768 -32768 -32768 -32768 -32768 -32768 -32768 -32768 -32768 -32768 -32768 -32768 -32768 -32768 -32768 -32768 -32768 -32768 -32768 -32768 -32768 -32768 -32768 -32768 -32768 -32768 -32768 -32768 -32768 -32768 -32768 -32768 -32768 -32768 -32768 -32768 -32768 -32768 -32768 -32768 -32768 -32768 -32768 -32768 -32768 -32768 -32768 -32768 -32768 -32768 -32768 -32768 -32768 -32768 -32768 -32768 -32768 -4949.40 -4958.28 -4949.56 -4943.84 -4947.40 -4954.72 -4937.11 -4934.36 -4934.36 -4926.24 -4946.55 -4941.05 -4944.46 -4940.18 -4944.32 -4946.68 -4941.42 -4951.38 -4948.38 -4934.77 -4933.16 -4939.74 -4943.65 -4953.68 -4945.89 -4943.51 -4941.14 -4943.41 -4940.90 -4936.02 -4936.70 -4941.65 -4944.07 -4946.48 -4923.24 -4925.31 -4930.16 -4932.32 -4933.61 -4930.39 -4927.83 -4913.43 -4924.51 -4935.60 -4918.19 -4940.41 -4908.65 -4932.89 -4921.77 -4914.64 -4922.64 -4928.64 -4936.79 -4928.23 -4919.69 -4913.36 -4927.60 -4926.96 -4915.08 -4915.08 -4909.42 -4905.09 -4919.45 -4916.51 -4933.02 -4934.22 -4936.36 -4938.50 -4936.75 -4937.37 -4936.03 -4934.00 -4938.55 -4935.55 -4921.64 -4946.28 -4944.28 -4944.28 -4939.43 -4938.43 -4926.93 -4928.98 -4929.72 -4927.03 -4922.53 -4923.37 -4923.57 -4932.93 -4927.90 -4923.71 -4929.17 -4915.29 -4917.35 -4927.60 -4912.09 -4909.73 -4910.62 -4911.12 -4910.62 -4911.62 -4911.88 -4916.95 -4920.63 -4918.16 -4910.74 -4912.11 -4919.86 -4927.40 -4919.63 -4920.06 -4911.07 -4914.64 -4915.41 -4918.43 -4908.25 -4896.32 -4896.82 -4894.32 -4919.59 -4912.49 -4911.03 -4900.69 -4905.75 -4917.00 -4902.15 -4904.05 -4907.29 -4924.28 -4931.22 -4926.38 -4917.04 -4910.14 -4910.18 -4902.45 -4901.37 -4905.59 -4907.20 -4903.80 -4901.80 -4898.79 -4903.66 -4901.29 -4901.57 -4894.66 -4887.43 -4889.71 -4885.50 -4868.89 -4873.04 -4867.53 -4868.53 -4864.88 -4869.22 -4873.55 -4872.33 -4873.19 -4878.04 -4876.28 -4877.21 -4876.88 -4877.86 -4880.82 -4884.97 -32768 -32768 -32768 -32768 -32768 -32768 -32768 -32768 -32768 -32768 -32768 -32768 -32768 -32768 -32768 -32768 -32768 -32768 -32768 -32768 -32768 -32768 -32768 -32768 -32768 -32768 -32768 -32768 -32768 -32768 -32768 -32768 -32768 -32768 -32768 -32768 -32768 -32768 -32768 -32768 -32768 -32768 -32768 -32768 -32768 -32768 -32768 -32768 -32768 -32768 -32768 -32768 -32768 -32768 -32768 -32768 -32768 -32768 -32768 -32768 -32768 -32768 -32768 -32768 -32768 -32768 -32768 -32768 -32768 -32768 -32768 -32768 -32768 -32768 -32768 -32768 -32768 -32768 -32768 -32768 -32768 -32768 -32768 -32768 -32768 -32768 -32768 -32768 -32768 -32768 -32768 -32768 -32768 -32768 -32768 -32768 -32768 -32768 -32768 -32768 -32768 -32768 -32768 -32768 -32768 -32768 -32768 -32768 -32768 -32768 -32768 -32768 -32768 -32768 -32768 -32768 -32768 -32768 -32768 -32768 -32768 -32768 -32768 -32768 -32768 -32768 -32768 -32768 -32768 -32768 -32768 -32768 -32768 -32768 -32768 -32768 -32768 -32768 -32768 -32768 -32768 -32768 -32768 -32768 -32768 -32768 -32768 -32768 -32768 -32768 -32768 -32768 -32768 -32768 -32768 -32768 -32768 -32768 -32768 -32768 -32768 -32768 -32768 -32768 -32768 -32768 -32768 -32768 -32768 -32768 -32768 -32768 -32768 -32768 -32768 -32768 -32768 -32768 -32768 -32768 -32768 -32768 -32768 -32768 -32768 -32768 -32768 -32768 -32768 -32768 -32768 -32768 -32768 -32768 -32768 -32768 -32768 -32768 -32768 -32768 -32768 -32768 -32768 -32768 -32768 -32768 -32768 -32768 -32768 -32768 -32768 -32768 -32768 -32768 -32768 -32768 -32768 -32768 -32768 -32768 -32768 -32768 -32768 -32768 -32768 -32768 -32768 -32768 -32768 -32768 -32768 -32768 -32768 -32768 -32768 -32768 -32768 -32768 -32768 -32768 -32768 -32768 -32768 -32768 -32768 -32768 -32768 -32768 -32768 -32768 -32768 -32768 -32768 -32768 -32768 -32768 -32768 -32768 -32768 -32768 -32768 -32768 -32768 -32768 -32768 -32768 -32768 -32768 -32768 -32768 -32768 -32768 -32768 -32768 -32768 -32768 -32768 -32768 -32768 -32768 -32768 -32768 -32768 -32768 -32768 -32768 -32768 -32768 -32768 -32768 -32768 -32768 -32768 -32768 -32768 -32768 -32768 -32768 -32768 -32768 -32768 -32768 -32768 -32768 -32768 -32768 -32768 -32768 -32768 -32768 -32768 -32768 -32768 -32768 -32768 -32768 -32768 -32768 -32768 -32768 -32768 -32768 -32768 -32768 -32768 -32768 -32768 -32768 -32768 -32768 -32768 -32768 -32768 -32768 -32768 -32768 -32768 -32768 -32768 -32768 -32768 -32768 -32768 -32768 -32768 -32768 -32768 -32768 -32768 -32768 -32768 -32768 -32768 -32768 -32768 -32768 -32768 -32768 -32768 -32768 -32768 -32768 -32768 -32768 -32768 -32768 -32768 -32768 -32768 -32768 -32768 -32768 -32768 -32768 -32768 -32768 -32768 -32768 -32768 -32768 -32768 -32768 -32768 -32768 -32768 -32768 -32768 -32768 -32768 -32768 -32768 -32768 -32768 -32768 -32768 -32768 -32768 -32768 -32768 -32768 -32768 -32768 -32768 -32768 -32768 -32768 -32768 -32768 -32768 -32768 -32768 -32768 -32768 -32768 -32768 -32768 -32768 -32768 -32768 -32768 -32768 -32768 -32768 -32768 -32768 -32768 -32768 -32768 -32768 -32768 -32768 -32768 -32768 -32768 -32768 -32768 -32768 -32768 -32768 -32768 -32768 -32768 -32768 -32768 -32768 -32768 -32768 -32768 -32768 -32768 -32768 -32768 -32768 -32768 -32768 -32768 -32768 -32768 -32768 -32768 -32768 -32768 -32768 -32768 -32768 -32768 -32768 -32768 -32768 -32768 -32768 -32768 -32768 -32768 -32768 -32768 -32768 -32768 -32768 -32768 -32768 -32768 -32768 -32768 -32768 -32768 -32768 -32768 -32768 -32768 -32768 -32768 -32768 -32768 -32768 -32768 -32768 -32768 -32768 -32768 -32768 -32768 -32768 -32768 -32768 -32768 -32768 -32768 -32768 -32768 -32768 -32768 -32768 -32768 -32768 -32768 -32768 -32768 -32768 -32768 -32768 -32768 -32768 -32768 -32768 -32768 -32768 -32768 -32768 -32768 -32768 -32768 -32768 -32768 -32768 -32768 -32768 -32768 -32768 -32768 -32768 -32768 -32768 -32768 -32768 -32768 -32768 -32768 -32768 -32768 -32768 -32768 -32768 -32768 -32768 -32768 -32768 -32768 -32768 -32768 -32768 -32768 -32768 -32768 -32768 -32768 -32768 -32768 -32768 -32768 -32768 -32768 -32768 -32768 -32768 -32768 -32768 -32768 -32768 -32768 -32768 -32768 -32768 -32768 -32768 -32768 -32768 -32768 -32768 -32768 -32768 -32768 -32768 -32768 -32768 -32768 -32768 -32768 -32768 -32768 -32768 -32768 -32768 -32768 -32768 -32768 -32768 -32768 -32768 -32768 -32768 -32768 -32768
 -32768 -32768 -32768 -32768 -32768 -32768 -32768 -32768 -32768 -32768 -32768 -32768 -32768 -32768 -32768 -32768 -32768 -32768 -32768 -32768 -32768 -32768 -32768 -32768 -32768 -32768 -32768 -32768 -32768 -32768 -32768 -32768 -32768 -32768 -32768 -32768 -32768 -32768 -32768 -32768 -32768 -32768 -32768 -32768 -32768 -32768 -32768 -32768 -32768 -32768 -32768 -32768 -32768 -32768 -32768 -32768 -32768 -32768 -32768 -32768 -32768 -32768 -32768 -32768 -32768 -32768 -32768 -32768 -32768 -32768 -32768 -32768 -32768 -32768 -32768 -32768 -32768 -32768 -32768 -32768 -32768 -32768 -32768 -32768 -32768 -32768 -32768 -32768 -32768 -32768 -32768 -32768 -32768 -32768 -32768 -32768 -32768 -32768 -32768 -32768 -32768 -32768 -32768 -32768 -32768 -32768 -32768 -32768 -32768 -32768 -32768 -32768 -32768 -32768 -32768 -32768 -32768 -32768 -32768 -32768 -32768 -32768 -32768 -32768 -32768 -32768 -32768 -32768 -32768 -32768 -32768 -32768 -32768 -32768 -32768 -32768 -32768 -32768 -32768 -32768 -32768 -32768 -32768 -32768 -32768 -32768 -32768 -32768 -32768 -32768 -32768 -32768 -32768 -32768 -32768 -32768 -32768 -32768 -32768 -32768 -32768 -32768 -32768 -32768 -32768 -32768 -32768 -32768 -32768 -32768 -32768 -32768 -32768 -32768 -32768 -32768 -32768 -32768 -32768 -32768 -32768 -32768 -4939.90 -4924.40 -4944.42 -4944.86 -4937.42 -4936.92 -4937.86 -4935.86 -4948.86 -4948.80 -4947.43 -4942.79 -4946.63 -4949.80 -4947.65 -4950.52 -4948.42 -4941.89 -4938.38 -4946.77 -4934.95 -4934.00 -4931.73 -4939.54 -4921.49 -4910.62 -4932.10 -4945.63 -4943.25 -4947.91 -4947.79 -4940.13 -4940.81 -4941.48 -4934.24 -4935.61 -4936.67 -4932.07 -4935.79 -4924.66 -4926.81 -4923.01 -4922.10 -4921.19 -4921.90 -4922.61 -4917.64 -4925.09 -4936.17 -4931.08 -4921.54 -4918.79 -4925.79 -4932.36 -4937.93 -4930.46 -4920.81 -4910.08 -4930.58 -4927.62 -4916.16 -4916.16 -4916.55 -4929.02 -4926.22 -4930.70 -4935.17 -4933.15 -4932.62 -4931.28 -4924.00 -4930.19 -4932.22 -4932.43 -4910.28 -4908.78 -4907.28 -4939.43 -4937.03 -4939.07 -4924.63 -4925.52 -4933.07 -4920.28 -4929.57 -4925.42 -4928.93 -4920.84 -4921.86 -4921.02 -4916.60 -4916.10 -4911.58 -4913.09 -4950.12 -4929.12 -4910.62 -4910.12 -4912.93 -4926.95 -4921.33 -4916.54 -4912.65 -4914.66 -4911.22 -4912.20 -4914.11 -4915.30 -4913.17 -4924.84 -4913.74 -4915.32 -4913.90 -4906.30 -4899.82 -4899.32 -4919.56 -4917.10 -4913.13 -4903.33 -4900.15 -4897.11 -4898.00 -4902.55 -4903.55 -4903.05 -4908.28 -4925.99 -4922.78 -4913.04 -4910.39 -4906.78 -4903.07 -4900.40 -4907.18 -4909.39 -4915.30 -4904.05 -4912.79 -4910.81 -4907.95 -4901.88 -4898.84 -4897.66 -4887.44 -4887.44 -4896.07 -4903.89 -4892.99 -4887.53 -4891.98 -4884.72 -4877.45 -4872.36 -4873.88 -4878.21 -4874.00 -4875.77 -4879.63 -4878.75 -4876.32 -4876.78 -4876.53 -4879.19 -4883.34 -32768 -32768 -32768 -32768 -32768 -32768 -32768 -32768 -32768 -32768 -32768 -32768 -32768 -32768 -32768 -32768 -32768 -32768 -32768 -32768 -32768 -32768 -32768 -32768 -32768 -32768 -32768 -32768 -32768 -32768 -32768 -32768 -32768 -32768 -32768 -32768 -32768 -32768 -32768 -32768 -32768 -32768 -32768 -32768 -32768 -32768 -32768 -32768 -32768 -32768 -32768 -32768 -32768 -32768 -32768 -32768 -32768 -32768 -32768 -32768 -32768 -32768 -32768 -32768 -32768 -32768 -32768 -32768 -32768 -32768 -32768 -32768 -32768 -32768 -32768 -32768 -32768 -32768 -32768 -32768 -32768 -32768 -32768 -32768 -32768 -32768 -32768 -32768 -32768 -32768 -32768 -32768 -32768 -32768 -32768 -32768 -32768 -32768 -32768 -32768 -32768 -32768 -32768 -32768 -32768 -32768 -32768 -32768 -32768 -32768 -32768 -32768 -32768 -32768 -32768 -32768 -32768 -32768 -32768 -32768 -32768 -32768 -32768 -32768 -32768 -32768 -32768 -32768 -32768 -32768 -32768 -32768 -32768 -32768 -32768 -32768 -32768 -32768 -32768 -32768 -32768 -32768 -32768 -32768 -32768 -32768 -32768 -32768 -32768 -32768 -32768 -32768 -32768 -32768 -32768 -32768 -32768 -32768 -32768 -32768 -32768 -32768 -32768 -32768 -32768 -32768 -32768 -32768 -32768 -32768 -32768 -32768 -32768 -32768 -32768 -32768 -32768 -32768 -32768 -32768 -32768 -32768 -32768 -32768 -32768 -32768 -32768 -32768 -32768 -32768 -32768 -32768 -32768 -32768 -32768 -32768 -32768 -32768 -32768 -32768 -32768 -32768 -32768 -32768 -32768 -32768 -32768 -32768 -32768 -32768 -32768 -32768 -32768 -32768 -32768 -32768 -32768 -32768 -32768 -32768 -32768 -32768 -32768 -32768 -32768 -32768 -32768 -32768 -32768 -32768 -32768 -32768 -32768 -32768 -32768 -32768 -32768 -32768 -32768 -32768 -32768 -32768 -32768 -32768 -32768 -32768 -32768 -32768 -32768 -32768 -32768 -32768 -32768 -32768 -32768 -32768 -32768 -32768 -32768 -32768 -32768 -32768 -32768 -32768 -32768 -32768 -32768 -32768 -32768 -32768 -32768 -32768 -32768 -32768 -32768 -32768 -32768 -32768 -32768 -32768 -32768 -32768 -32768 -32768 -32768 -32768 -32768 -32768 -32768 -32768 -32768 -32768 -32768 -32768 -32768 -32768 -32768 -32768 -32768 -32768 -32768 -32768 -32768 -32768 -32768 -32768 -32768 -32768 -32768 -32768 -32768 -32768 -32768 -32768 -32768 -32768 -32768 -32768 -32768 -32768 -32768 -32768 -32768 -32768 -32768 -32768 -32768 -32768 -32768 -32768 -32768 -32768 -32768 -32768 -32768 -32768 -32768 -32768 -32768 -32768 -32768 -32768 -32768 -32768 -32768 -32768 -32768 -32768 -32768 -32768 -32768 -32768 -32768 -32768 -32768 -32768 -32768 -32768 -32768 -32768 -32768 -32768 -32768 -32768 -32768 -32768 -32768 -32768 -32768 -32768 -32768 -32768 -32768 -32768 -32768 -32768 -32768 -32768 -32768 -32768 -32768 -32768 -32768 -32768 -32768 -32768 -32768 -32768 -32768 -32768 -32768 -32768 -32768 -32768 -32768 -32768 -32768 -32768 -32768 -32768 -32768 -32768 -32768 -32768 -32768 -32768 -32768 -32768 -32768 -32768 -32768 -32768 -32768 -32768 -32768 -32768 -32768 -32768 -32768 -32768 -32768 -32768 -32768 -32768 -32768 -32768 -32768 -32768 -32768 -32768 -32768 -32768 -32768 -32768 -32768 -32768 -32768 -32768 -32768 -32768 -32768 -32768 -32768 -32768 -32768 -32768 -32768 -32768 -32768 -32768 -32768 -32768 -32768 -32768 -32768 -32768 -32768 -32768 -32768 -32768 -32768 -32768 -32768 -32768 -32768 -32768 -32768 -32768 -32768 -32768 -32768 -32768 -32768 -32768 -32768 -32768 -32768 -32768 -32768 -32768 -32768 -32768 -32768 -32768 -32768 -32768 -32768 -32768 -32768 -32768 -32768 -32768 -32768 -32768 -32768 -32768 -32768 -32768 -32768 -32768 -32768 -32768 -32768 -32768 -32768 -32768 -32768 -32768 -32768 -32768 -32768 -32768 -32768 -32768 -32768 -32768 -32768 -32768 -32768 -32768 -32768 -32768 -32768 -32768 -32768 -32768 -32768 -32768 -32768 -32768 -32768 -32768 -32768 -32768 -32768 -32768 -32768 -32768 -32768 -32768 -32768 -32768 -32768 -32768 -32768 -32768 -32768 -32768 -32768 -32768 -32768 -32768 -32768 -32768 -32768 -32768 -32768 -32768 -32768 -32768 -32768 -32768 -32768 -32768 -32768 -32768 -32768 -32768 -32768 -32768 -32768 -32768 -32768 -32768 -32768 -32768 -32768 -32768 -32768 -32768 -32768 -32768 -32768 -32768 -32768 -32768 -32768 -32768 -32768 -32768 -32768 -32768 -32768 -32768 -32768 -32768 -32768 -32768 -32768 -32768 -32768 -32768 -32768 -32768 -32768 -32768 -32768 -32768 -32768 -32768 -32768 -32768 -32768
 -32768 -32768 -32768 -32768 -32768 -32768 -32768 -32768 -32768 -32768 -32768 -32768 -32768 -32768 -32768 -32768 -32768 -32768 -32768 -32768 -32768 -32768 -32768 -32768 -32768 -32768 -32768 -32768 -32768 -32768 -32768 -32768 -32768 -32768 -32768 -32768 -32768 -32768 -32768 -32768 -32768 -32768 -32768 -32768 -32768 -32768 -32768 -32768 -32768 -32768 -32768 -32768 -32768 -32768 -32768 -32768 -32768 -32768 -32768 -32768 -32768 -32768 -32768 -32768 -32768 -32768 -32768 -32768 -32768 -32768 -32768 -32768 -32768 -32768 -32768 -32768 -32768 -32768 -32768 -32768 -32768 -32768 -32768 -32768 -32768 -32768 -32768 -32768 -32768 -32768 -32768 -32768 -32768 -32768 -32768 -32768 -32768 -32768 -32768 -32768 -32768 -32768 -32768 -32768 -32768 -32768 -32768 -32768 -32768 -32768 -32768 -32768 -32768 -32768 -32768 -32768 -32768 -32768 -32768 -32768 -32768 -32768 -32768 -32768 -32768 -32768 -32768 -32768 -32768 -32768 -32768 -32768 -32768 -32768 -32768 -32768 -32768 -32768 -32768 -32768 -32768 -32768 -32768 -32768 -32768 -32768 -32768 -32768 -32768 -32768 -32768 -32768 -32768 -32768 -32768 -32768 -32768 -32768 -32768 -32768 -32768 -32768 -32768 -32768 -32768 -32768 -32768 -32768 -32768 -32768 -32768 -32768 -32768 -32768 -32768 -32768 -32768 -32768 -32768 -4950.53 -4947.30 -4929.52 -4938.79 -4944.50 -4939.28 -4940.91 -4939.61 -4935.36 -4949.38 -4938.24 -4934.12 -4931.26 -4943.00 -4935.11 -4955.34 -4952.25 -4953.80 -4948.40 -4933.59 -4958.77 -4942.61 -4931.07 -4929.73 -4940.44 -4927.52 -4924.56 -4921.59 -4923.36 -4925.06 -4939.79 -4945.37 -4950.02 -4954.68 -4944.24 -4936.90 -4923.97 -4930.80 -4944.95 -4941.46 -4942.54 -4932.94 -4917.01 -4920.01 -4950.19 -4936.19 -4927.22 -4918.81 -4915.00 -4924.15 -4930.97 -4935.45 -4914.75 -4921.31 -4922.93 -4928.93 -4936.08 -4939.08 -4931.60 -4924.12 -4916.40 -4917.50 -4924.16 -4922.25 -4919.72 -4931.51 -4927.50 -4931.09 -4926.37 -4923.53 -4923.99 -4919.59 -4922.88 -4926.33 -4916.28 -4915.28 -4913.28 -4939.43 -4933.83 -4931.47 -4935.03 -4934.32 -4936.89 -4935.36 -4921.31 -4924.16 -4928.25 -4917.17 -4920.18 -4923.92 -4915.10 -4924.23 -4912.84 -4912.10 -4909.62 -4910.12 -4923.47 -4939.54 -4937.95 -4929.32 -4914.08 -4915.24 -4914.58 -4906.80 -4923.81 -4916.06 -4909.46 -4910.86 -4910.79 -4911.84 -4911.84 -4912.92 -4913.13 -4909.46 -4904.15 -4910.19 -4915.60 -4915.95 -4918.33 -4912.07 -4900.93 -4906.56 -4906.25 -4901.60 -4902.80 -4903.05 -4909.21 -4924.03 -4923.72 -4914.42 -4908.28 -4905.78 -4909.05 -4913.21 -4925.38 -4922.14 -4923.80 -4922.80 -4887.79 -4893.14 -4902.50 -4901.70 -4896.55 -4897.49 -4895.57 -4891.36 -4889.89 -4892.82 -4906.04 -4895.78 -4887.03 -4889.63 -4892.23 -4896.30 -4893.64 -4886.37 -4879.83 -4878.54 -4882.88 -4873.87 -4878.35 -4881.21 -4881.21 -4877.67 -4876.69 -4875.20 -4877.56 -4881.71 -4885.87 -32768 -32768 -32768 -32768 -32768 -32768 -32768 -32768 -32768 -32768 -32768 -32768 -32768 -32768 -32768 -32768 -32768 -32768 -32768 -32768 -32768 -32768 -32768 -32768 -32768 -32768 -32768 -32768 -32768 -32768 -32768 -32768 -32768 -32768 -32768 -32768 -32768 -32768 -32768 -32768 -32768 -32768 -32768 -32768 -32768 -32768 -32768 -32768 -32768 -32768 -32768 -32768 -32768 -32768 -32768 -32768 -32768 -32768 -32768 -32768 -32768 -32768 -32768 -32768 -32768 -32768 -32768 -32768 -32768 -32768 -32768 -32768 -32768 -32768 -32768 -32768 -32768 -32768 -32768 -32768 -32768 -32768 -32768 -32768 -32768 -32768 -32768 -32768 -32768 -32768 -32768 -32768 -32768 -32768 -32768 -32768 -32768 -32768 -32768 -32768 -32768 -32768 -32768 -32768 -32768 -32768 -32768 -32768 -32768 -32768 -32768 -32768 -32768 -32768 -32768 -32768 -32768 -32768 -32768 -32768 -32768 -32768 -32768 -32768 -32768 -32768 -32768 -32768 -32768 -32768 -32768 -32768 -32768 -32768 -32768 -32768 -32768 -32768 -32768 -32768 -32768 -32768 -32768 -32768 -32768 -32768 -32768 -32768 -32768 -32768 -32768 -32768 -32768 -32768 -32768 -32768 -32768 -32768 -32768 -32768 -32768 -32768 -32768 -32768 -32768 -32768 -32768 -32768 -32768 -32768 -32768 -32768 -32768 -32768 -32768 -32768 -32768 -32768 -32768 -32768 -32768 -32768 -32768 -32768 -32768 -32768 -32768 -32768 -32768 -32768 -32768 -32768 -32768 -32768 -32768 -32768 -32768 -32768 -32768 -32768 -32768 -32768 -32768 -32768 -32768 -32768 -32768 -32768 -32768 -32768 -32768 -32768 -32768 -32768 -32768 -32768 -32768 -32768 -32768 -32768 -32768 -32768 -32768 -32768 -32768 -32768 -32768 -32768 -32768 -32768 -32768 -32768 -32768 -32768 -32768 -32768 -32768 -32768 -32768 -32768 -32768 -32768 -32768 -32768 -32768 -32768 -32768 -32768 -32768 -32768 -32768 -32768 -32768 -32768 -32768 -32768 -32768 -32768 -32768 -32768 -32768 -32768 -32768 -32768 -32768 -32768 -32768 -32768 -32768 -32768 -32768 -32768 -32768 -32768 -32768 -32768 -32768 -32768 -32768 -32768 -32768 -32768 -32768 -32768 -32768 -32768 -32768 -32768 -32768 -32768 -32768 -32768 -32768 -32768 -32768 -32768 -32768 -32768 -32768 -32768 -32768 -32768 -32768 -32768 -32768 -32768 -32768 -32768 -32768 -32768 -32768 -32768 -32768 -32768 -32768 -32768 -32768 -32768 -32768 -32768 -32768 -32768 -32768 -32768 -32768 -32768 -32768 -32768 -32768 -32768 -32768 -32768 -32768 -32768 -32768 -32768 -32768 -32768 -32768 -32768 -32768 -32768 -32768 -32768 -32768 -32768 -32768 -32768 -32768 -32768 -32768 -32768 -32768 -32768 -32768 -32768 -32768 -32768 -32768 -32768 -32768 -32768 -32768 -32768 -32768 -32768 -32768 -32768 -32768 -32768 -32768 -32768 -32768 -32768 -32768 -32768 -32768 -32768 -32768 -32768 -32768 -32768 -32768 -32768 -32768 -32768 -32768 -32768 -32768 -32768 -32768 -32768 -32768 -32768 -32768 -32768 -32768 -32768 -32768 -32768 -32768 -32768 -32768 -32768 -32768 -32768 -32768 -32768 -32768 -32768 -32768 -32768 -32768 -32768 -32768 -32768 -32768 -32768 -32768 -32768 -32768 -32768 -32768 -32768 -32768 -32768 -32768 -32768 -32768 -32768 -32768 -32768 -32768 -32768 -32768 -32768 -32768 -32768 -32768 -32768 -32768 -32768 -32768 -32768 -32768 -32768 -32768 -32768 -32768 -32768 -32768 -32768 -32768 -32768 -32768 -32768 -32768 -32768 -32768 -32768 -32768 -32768 -32768 -32768 -32768 -32768 -32768 -32768 -32768 -32768 -32768 -32768 -32768 -32768 -32768 -32768 -32768 -32768 -32768 -32768 -32768 -32768 -32768 -32768 -32768 -32768 -32768 -32768 -32768 -32768 -32768 -32768 -32768 -32768 -32768 -32768 -32768 -32768 -32768 -32768 -32768 -32768 -32768 -32768 -32768 -32768 -32768 -32768 -32768 -32768 -32768 -32768 -32768 -32768 -32768 -32768 -32768 -32768 -32768 -32768 -32768 -32768 -32768 -32768 -32768 -32768 -32768 -32768 -32768 -32768 -32768 -32768 -32768 -32768 -32768 -32768 -32768 -32768 -32768 -32768 -32768 -32768 -32768 -32768 -32768 -32768 -32768 -32768 -32768 -32768 -32768 -32768 -32768 -32768 -32768 -32768 -32768 -32768 -32768 -32768 -32768 -32768 -32768 -32768 -32768 -32768 -32768 -32768 -32768 -32768 -32768 -32768 -32768 -32768 -32768 -32768 -32768 -32768 -32768 -32768 -32768 -32768 -32768 -32768 -32768 -32768 -32768 -32768 -32768 -32768 -32768 -32768 -32768 -32768 -32768 -32768 -32768 -32768 -32768 -32768 -32768 -32768 -32768 -32768 -32768 -32768 -32768 -32768 -32768 -32768 -32768 -32768
 -32768 -32768 -32768 -32768 -32768 -32768 -32768 -32768 -32768 -32768 -32768 -32768 -32768 -32768 -32768 -32768 -32768 -32768 -32768 -32768 -32768 -32768 -32768 -32768 -32768 -32768 -32768 -32768 -32768 -32768 -32768 -32768 -32768 -32768 -32768 -32768 -32768 -32768 -32768 -32768 -32768 -32768 -32768 -32768 -32768 -32768 -32768 -32768 -32768 -32768 -32768 -32768 -32768 -32768 -32768 -32768 -32768 -32768 -32768 -32768 -32768 -32768 -32768 -32768 -32768 -32768 -32768 -32768 -32768 -32768 -32768 -32768 -32768 -32768 -32768 -32768 -32768 -32768 -32768 -32768 -32768 -32768 -32768 -32768 -32768 -32768 -32768 -32768 -32768 -32768 -32768 -32768 -32768 -32768 -32768 -32768 -32768 -32768 -32768 -32768 -32768 -32768 -32768 -32768 -32768 -32768 -32768 -32768 -32768 -32768 -32768 -32768 -32768 -32768 -32768 -32768 -32768 -32768 -32768 -32768 -32768 -32768 -32768 -32768 -32768 -32768 -32768 -32768 -32768 -32768 -32768 -32768 -32768 -32768 -32768 -32768 -32768 -32768 -32768 -32768 -32768 -32768 -32768 -32768 -32768 -32768 -32768 -32768 -32768 -32768 -32768 -32768 -32768 -32768 -32768 -32768 -32768 -32768 -32768 -32768 -32768 -32768 -32768 -32768 -32768 -32768 -32768 -32768 -32768 -32768 -32768 -32768 -32768 -32768 -32768 -32768 -32768 -4949.98 -4956.10 -4935.07 -4944.41 -4944.85 -4946.35 -4945.52 -4940.86 -4933.86 -4932.86 -4930.39 -4935.43 -4939.45 -4940.55 -4946.15 -4951.19 -4946.73 -4943.92 -4949.92 -4942.38 -4930.77 -4930.73 -4936.54 -4934.45 -4939.61 -4938.82 -4932.86 -4926.89 -4924.66 -4921.69 -4929.79 -4931.52 -4939.50 -4947.48 -4944.35 -4925.70 -4934.49 -4931.84 -4945.76 -4948.81 -4946.48 -4951.01 -4953.01 -4930.10 -4932.19 -4922.93 -4943.56 -4932.40 -4928.48 -4924.16 -4941.73 -4933.51 -4946.71 -4939.77 -4921.66 -4921.08 -4927.08 -4932.08 -4901.09 -4932.16 -4934.16 -4922.02 -4939.02 -4948.72 -4913.72 -4926.51 -4924.12 -4925.79 -4934.74 -4936.82 -4927.24 -4938.16 -4914.82 -4916.32 -4920.28 -4919.28 -4925.13 -4938.93 -4919.13 -4925.19 -4925.49 -4924.57 -4923.61 -4926.11 -4933.08 -4930.81 -4935.76 -4931.86 -4936.75 -4924.90 -4919.36 -4912.93 -4912.58 -4911.12 -4911.12 -4918.49 -4920.71 -4944.95 -4933.84 -4928.95 -4925.36 -4925.61 -4923.86 -4916.56 -4911.59 -4913.43 -4919.27 -4912.81 -4911.29 -4917.24 -4930.43 -4917.06 -4909.97 -4907.32 -4912.15 -4933.60 -4914.35 -4917.03 -4925.03 -4922.36 -4915.41 -4914.75 -4928.63 -4903.80 -4904.05 -4903.05 -4919.72 -4920.47 -4915.49 -4909.57 -4906.01 -4904.68 -4916.62 -4915.88 -4934.20 -4931.80 -4931.80 -4896.79 -4894.79 -4904.01 -4913.56 -4911.78 -4908.76 -4912.62 -4901.51 -4887.41 -4885.29 -4888.82 -4900.46 -4906.42 -4898.88 -4896.73 -4894.58 -4894.32 -4896.92 -4900.63 -4897.07 -4895.29 -4888.02 -4884.42 -4887.54 -4873.74 -4879.12 -4882.79 -4883.68 -4880.14 -4876.59 -4873.87 -4875.93 -4883.93 -4884.72 -4873.28 -32768 -32768 -32768 -32768 -32768 -32768 -32768 -32768 -32768 -32768 -32768 -32768 -32768 -32768 -32768 -32768 -32768 -32768 -32768 -32768 -32768 -32768 -32768 -32768 -32768 -32768 -32768 -32768 -32768 -32768 -32768 -32768 -32768 -32768 -32768 -32768 -32768 -32768 -32768 -32768 -32768 -32768 -32768 -32768 -32768 -32768 -32768 -32768 -32768 -32768 -32768 -32768 -32768 -32768 -32768 -32768 -32768 -32768 -32768 -32768 -32768 -32768 -32768 -32768 -32768 -32768 -32768 -32768 -32768 -32768 -32768 -32768 -32768 -32768 -32768 -32768 -32768 -32768 -32768 -32768 -32768 -32768 -32768 -32768 -32768 -32768 -32768 -32768 -32768 -32768 -32768 -32768 -32768 -32768 -32768 -32768 -32768 -32768 -32768 -32768 -32768 -32768 -32768 -32768 -32768 -32768 -32768 -32768 -32768 -32768 -32768 -32768 -32768 -32768 -32768 -32768 -32768 -32768 -32768 -32768 -32768 -32768 -32768 -32768 -32768 -32768 -32768 -32768 -32768 -32768 -32768 -32768 -32768 -32768 -32768 -32768 -32768 -32768 -32768 -32768 -32768 -32768 -32768 -32768 -32768 -32768 -32768 -32768 -32768 -32768 -32768 -32768 -32768 -32768 -32768 -32768 -32768 -32768 -32768 -32768 -32768 -32768 -32768 -32768 -32768 -32768 -32768 -32768 -32768 -32768 -32768 -32768 -32768 -32768 -32768 -32768 -32768 -32768 -32768 -32768 -32768 -32768 -32768 -32768 -32768 -32768 -32768 -32768 -32768 -32768 -32768 -32768 -32768 -32768 -32768 -32768 -32768 -32768 -32768 -32768 -32768 -32768 -32768 -32768 -32768 -32768 -32768 -32768 -32768 -32768 -32768 -32768 -32768 -32768 -32768 -32768 -32768 -32768 -32768 -32768 -32768 -32768 -32768 -32768 -32768 -32768 -32768 -32768 -32768 -32768 -32768 -32768 -32768 -32768 -32768 -32768 -32768 -32768 -32768 -32768 -32768 -32768 -32768 -32768 -32768 -32768 -32768 -32768 -32768 -32768 -32768 -32768 -32768 -32768 -32768 -32768 -32768 -32768 -32768 -32768 -32768 -32768 -32768 -32768 -32768 -32768 -32768 -32768 -32768 -32768 -32768 -32768 -32768 -32768 -32768 -32768 -32768 -32768 -32768 -32768 -32768 -32768 -32768 -32768 -32768 -32768 -32768 -32768 -32768 -32768 -32768 -32768 -32768 -32768 -32768 -32768 -32768 -32768 -32768 -32768 -32768 -32768 -32768 -32768 -32768 -32768 -32768 -32768 -32768 -32768 -32768 -32768 -32768 -32768 -32768 -32768 -32768 -32768 -32768 -32768 -32768 -32768 -32768 -32768 -32768 -32768 -32768 -32768 -32768 -32768 -32768 -32768 -32768 -32768 -32768 -32768 -32768 -32768 -32768 -32768 -32768 -32768 -32768 -32768 -32768 -32768 -32768 -32768 -32768 -32768 -32768 -32768 -32768 -32768 -32768 -32768 -32768 -32768 -32768 -32768 -32768 -32768 -32768 -32768 -32768 -32768 -32768 -32768 -32768 -32768 -32768 -32768 -32768 -32768 -32768 -32768 -32768 -32768 -32768 -32768 -32768 -32768 -32768 -32768 -32768 -32768 -32768 -32768 -32768 -32768 -32768 -32768 -32768 -32768 -32768 -32768 -32768 -32768 -32768 -32768 -32768 -32768 -32768 -32768 -32768 -32768 -32768 -32768 -32768 -32768 -32768 -32768 -32768 -32768 -32768 -32768 -32768 -32768 -32768 -32768 -32768 -32768 -32768 -32768 -32768 -32768 -32768 -32768 -32768 -32768 -32768 -32768 -32768 -32768 -32768 -32768 -32768 -32768 -32768 -32768 -32768 -32768 -32768 -32768 -32768 -32768 -32768 -32768 -32768 -32768 -32768 -32768 -32768 -32768 -32768 -32768 -32768 -32768 -32768 -32768 -32768 -32768 -32768 -32768 -32768 -32768 -32768 -32768 -32768 -32768 -32768 -32768 -32768 -32768 -32768 -32768 -32768 -32768 -32768 -32768 -32768 -32768 -32768 -32768 -32768 -32768 -32768 -32768 -32768 -32768 -32768 -32768 -32768 -32768 -32768 -32768 -32768 -32768 -32768 -32768 -32768 -32768 -32768 -32768 -32768 -32768 -32768 -32768 -32768 -32768 -32768 -32768 -32768 -32768 -32768 -32768 -32768 -32768 -32768 -32768 -32768 -32768 -32768 -32768 -32768 -32768 -32768 -32768 -32768 -32768 -32768 -32768 -32768 -32768 -32768 -32768 -32768 -32768 -32768 -32768 -32768 -32768 -32768 -32768 -32768 -32768 -32768 -32768 -32768 -32768 -32768 -32768 -32768 -32768 -32768 -32768 -32768 -32768 -32768 -32768 -32768 -32768 -32768 -32768 -32768 -32768 -32768 -32768 -32768 -32768 -32768 -32768 -32768 -32768 -32768 -32768 -32768 -32768 -32768 -32768 -32768 -32768 -32768 -32768 -32768 -32768 -32768 -32768 -32768 -32768 -32768 -32768 -32768 -32768 -32768 -32768 -32768 -32768 -32768 -32768 -32768 -32768 -32768 -32768 -32768 -32768 -32768 -32768 -32768 -32768 -32768
 -32768 -32768 -32768 -32768 -32768 -32768 -32768 -32768 -32768 -32768 -32768 -32768 -32768 -32768 -32768 -32768 -32768 -32768 -32768 -32768 -32768 -32768 -32768 -32768 -32768 -32768 -32768 -32768 -32768 -32768 -32768 -32768 -32768 -32768 -32768 -32768 -32768 -32768 -32768 -32768 -32768 -32768 -32768 -32768 -32768 -32768 -32768 -32768 -32768 -32768 -32768 -32768 -32768 -32768 -32768 -32768 -32768 -32768 -32768 -32768 -32768 -32768 -32768 -32768 -32768 -32768 -32768 -32768 -32768 -32768 -32768 -32768 -32768 -32768 -32768 -32768 -32768 -32768 -32768 -32768 -32768 -32768 -32768 -32768 -32768 -32768 -32768 -32768 -32768 -32768 -32768 -32768 -32768 -32768 -32768 -32768 -32768 -32768 -32768 -32768 -32768 -32768 -32768 -32768 -32768 -32768 -32768 -32768 -32768 -32768 -32768 -32768 -32768 -32768 -32768 -32768 -32768 -32768 -32768 -32768 -32768 -32768 -32768 -32768 -32768 -32768 -32768 -32768 -32768 -32768 -32768 -32768 -32768 -32768 -32768 -32768 -32768 -32768 -32768 -32768 -32768 -32768 -32768 -32768 -32768 -32768 -32768 -32768 -32768 -32768 -32768 -32768 -32768 -32768 -32768 -32768 -32768 -32768 -32768 -32768 -32768 -32768 -32768 -32768 -32768 -32768 -32768 -32768 -32768 -32768 -32768 -32768 -32768 -32768 -32768 -4949.43 -4964.90 -4938.85 -4938.84 -4947.87 -4952.69 -4951.12 -4937.86 -4936.53 -4940.86 -4936.24 -4935.21 -4948.72 -4948.09 -4949.88 -4953.65 -4954.48 -4951.41 -4952.65 -4950.84 -4941.77 -4937.99 -4933.88 -4939.07 -4940.34 -4936.89 -4934.95 -4933.02 -4930.59 -4926.27 -4923.03 -4921.80 -4929.89 -4937.98 -4948.57 -4944.81 -4939.32 -4933.82 -4940.66 -4937.75 -4945.88 -4949.71 -4948.01 -4967.19 -4957.19 -4935.61 -4933.56 -4925.84 -4928.45 -4927.42 -4929.56 -4930.01 -4937.66 -4928.53 -4933.20 -4931.62 -4938.55 -4948.17 -4924.50 -4910.83 -4926.31 -4904.72 -4904.72 -4927.62 -4950.51 -4931.87 -4926.62 -4920.32 -4924.50 -4924.12 -4928.68 -4922.82 -4926.28 -4925.28 -4924.28 -4938.43 -4935.37 -4932.10 -4933.98 -4913.74 -4918.56 -4910.86 -4923.26 -4931.84 -4926.36 -4935.96 -4940.06 -4935.09 -4932.19 -4919.71 -4912.62 -4914.81 -4913.12 -4917.01 -4917.76 -4916.45 -4914.95 -4924.88 -4931.81 -4930.68 -4932.05 -4923.47 -4928.06 -4922.63 -4922.71 -4919.73 -4912.35 -4910.62 -4909.12 -4925.10 -4911.25 -4910.82 -4911.09 -4911.10 -4921.85 -4922.35 -4915.15 -4919.78 -4918.86 -4917.70 -4914.50 -4914.50 -4906.96 -4905.96 -4904.55 -4918.53 -4918.47 -4914.50 -4908.39 -4905.40 -4905.07 -4912.67 -4911.85 -4915.89 -4900.80 -4911.01 -4904.79 -4902.79 -4903.57 -4922.45 -4913.39 -4914.85 -4910.47 -4907.21 -4904.52 -4897.40 -4890.46 -4894.43 -4903.28 -4904.03 -4904.84 -4905.65 -4899.62 -4904.27 -4902.12 -4900.74 -4901.61 -4904.95 -4900.75 -4898.72 -4896.94 -4891.51 -4892.20 -4873.61 -4878.99 -4884.37 -4886.15 -4873.43 -4873.41 -4875.86 -4882.04 -4895.20 -4874.57 -32768 -32768 -32768 -32768 -32768 -32768 -32768 -32768 -32768 -32768 -32768 -32768 -32768 -32768 -32768 -32768 -32768 -32768 -32768 -32768 -32768 -32768 -32768 -32768 -32768 -32768 -32768 -32768 -32768 -32768 -32768 -32768 -32768 -32768 -32768 -32768 -32768 -32768 -32768 -32768 -32768 -32768 -32768 -32768 -32768 -32768 -32768 -32768 -32768 -32768 -32768 -32768 -32768 -32768 -32768 -32768 -32768 -32768 -32768 -32768 -32768 -32768 -32768 -32768 -32768 -32768 -32768 -32768 -32768 -32768 -32768 -32768 -32768 -32768 -32768 -32768 -32768 -32768 -32768 -32768 -32768 -32768 -32768 -32768 -32768 -32768 -32768 -32768 -32768 -32768 -32768 -32768 -32768 -32768 -32768 -32768 -32768 -32768 -32768 -32768 -32768 -32768 -32768 -32768 -32768 -32768 -32768 -32768 -32768 -32768 -32768 -32768 -32768 -32768 -32768 -32768 -32768 -32768 -32768 -32768 -32768 -32768 -32768 -32768 -32768 -32768 -32768 -32768 -32768 -32768 -32768 -32768 -32768 -32768 -32768 -32768 -32768 -32768 -32768 -32768 -32768 -32768 -32768 -32768 -32768 -32768 -32768 -32768 -32768 -32768 -32768 -32768 -32768 -32768 -32768 -32768 -32768 -32768 -32768 -32768 -32768 -32768 -32768 -32768 -32768 -32768 -32768 -32768 -32768 -32768 -32768 -32768 -32768 -32768 -32768 -32768 -32768 -32768 -32768 -32768 -32768 -32768 -32768 -32768 -32768 -32768 -32768 -32768 -32768 -32768 -32768 -32768 -32768 -32768 -32768 -32768 -32768 -32768 -32768 -32768 -32768 -32768 -32768 -32768 -32768 -32768 -32768 -32768 -32768 -32768 -32768 -32768 -32768 -32768 -32768 -32768 -32768 -32768 -32768 -32768 -32768 -32768 -32768 -32768 -32768 -32768 -32768 -32768 -32768 -32768 -32768 -32768 -32768 -32768 -32768 -32768 -32768 -32768 -32768 -32768 -32768 -32768 -32768 -32768 -32768 -32768 -32768 -32768 -32768 -32768 -32768 -32768 -32768 -32768 -32768 -32768 -32768 -32768 -32768 -32768 -32768 -32768 -32768 -32768 -32768 -32768 -32768 -32768 -32768 -32768 -32768 -32768 -32768 -32768 -32768 -32768 -32768 -32768 -32768 -32768 -32768 -32768 -32768 -32768 -32768 -32768 -32768 -32768 -32768 -32768 -32768 -32768 -32768 -32768 -32768 -32768 -32768 -32768 -32768 -32768 -32768 -32768 -32768 -32768 -32768 -32768 -32768 -32768 -32768 -32768 -32768 -32768 -32768 -32768 -32768 -32768 -32768 -32768 -32768 -32768 -32768 -32768 -32768 -32768 -32768 -32768 -32768 -32768 -32768 -32768 -32768 -32768 -32768 -32768 -32768 -32768 -32768 -32768 -32768 -32768 -32768 -32768 -32768 -32768 -32768 -32768 -32768 -32768 -32768 -32768 -32768 -32768 -32768 -32768 -32768 -32768 -32768 -32768 -32768 -32768 -32768 -32768 -32768 -32768 -32768 -32768 -32768 -32768 -32768 -32768 -32768 -32768 -32768 -32768 -32768 -32768 -32768 -32768 -32768 -32768 -32768 -32768 -32768 -32768 -32768 -32768 -32768 -32768 -32768 -32768 -32768 -32768 -32768 -32768 -32768 -32768 -32768 -32768 -32768 -32768 -32768 -32768 -32768 -32768 -32768 -32768 -32768 -32768 -32768 -32768 -32768 -32768 -32768 -32768 -32768 -32768 -32768 -32768 -32768 -32768 -32768 -32768 -32768 -32768 -32768 -32768 -32768 -32768 -32768 -32768 -32768 -32768 -32768 -32768 -32768 -32768 -32768 -32768 -32768 -32768 -32768 -32768 -32768 -32768 -32768 -32768 -32768 -32768 -32768 -32768 -32768 -32768 -32768 -32768 -32768 -32768 -32768 -32768 -32768 -32768 -32768 -32768 -32768 -32768 -32768 -32768 -32768 -32768 -32768 -32768 -32768 -32768 -32768 -32768 -32768 -32768 -32768 -32768 -32768 -32768 -32768 -32768 -32768 -32768 -32768 -32768 -32768 -32768 -32768 -32768 -32768 -32768 -32768 -32768 -32768 -32768 -32768 -32768 -32768 -32768 -32768 -32768 -32768 -32768 -32768 -32768 -32768 -32768 -32768 -32768 -32768 -32768 -32768 -32768 -32768 -32768 -32768 -32768 -32768 -32768 -32768 -32768 -32768 -32768 -32768 -32768 -32768 -32768 -32768 -32768 -32768 -32768 -32768 -32768 -32768 -32768 -32768 -32768 -32768 -32768 -32768 -32768 -32768 -32768 -32768 -32768 -32768 -32768 -32768 -32768 -32768 -32768 -32768 -32768 -32768 -32768 -32768 -32768 -32768 -32768 -32768 -32768 -32768 -32768 -32768 -32768 -32768 -32768 -32768 -32768 -32768 -32768 -32768 -32768 -32768 -32768 -32768 -32768 -32768 -32768 -32768 -32768 -32768 -32768 -32768 -32768 -32768 -32768 -32768 -32768 -32768 -32768 -32768 -32768 -32768 -32768 -32768 -32768 -32768 -32768 -32768 -32768 -32768 -32768 -32768 -32768 -32768 -32768 -32768 -32768 -32768 -32768
 -32768 -32768 -32768 -32768 -32768 -32768 -32768 -32768 -32768 -32768 -32768 -32768 -32768 -32768 -32768 -32768 -32768 -32768 -32768 -32768 -32768 -32768 -32768 -32768 -32768 -32768 -32768 -32768 -32768 -32768 -32768 -32768 -32768 -32768 -32768 -32768 -32768 -32768 -32768 -32768 -32768 -32768 -32768 -32768 -32768 -32768 -32768 -32768 -32768 -32768 -32768 -32768 -32768 -32768 -32768 -32768 -32768 -32768 -32768 -32768 -32768 -32768 -32768 -32768 -32768 -32768 -32768 -32768 -32768 -32768 -32768 -32768 -32768 -32768 -32768 -32768 -32768 -32768 -32768 -32768 -32768 -32768 -32768 -32768 -32768 -32768 -32768 -32768 -32768 -32768 -32768 -32768 -32768 -32768 -32768 -32768 -32768 -32768 -32768 -32768 -32768 -32768 -32768 -32768 -32768 -32768 -32768 -32768 -32768 -32768 -32768 -32768 -32768 -32768 -32768 -32768 -32768 -32768 -32768 -32768 -32768 -32768 -32768 -32768 -32768 -32768 -32768 -32768 -32768 -32768 -32768 -32768 -32768 -32768 -32768 -32768 -32768 -32768 -32768 -32768 -32768 -32768 -32768 -32768 -32768 -32768 -32768 -32768 -32768 -32768 -32768 -32768 -32768 -32768 -32768 -32768 -32768 -32768 -32768 -32768 -32768 -32768 -32768 -32768 -32768 -32768 -32768 -32768 -32768 -32768 -32768 -32768 -32768 -4948.87 -4941.58 -4938.27 -4950.33 -4956.76 -4949.53 -4956.92 -4946.88 -4937.86 -4949.36 -4940.57 -4939.19 -4954.94 -4952.01 -4955.37 -4955.75 -4960.08 -4954.81 -4952.16 -4940.25 -4951.27 -4944.34 -4941.09 -4948.12 -4945.75 -4935.53 -4927.52 -4931.57 -4930.21 -4927.22 -4925.04 -4922.36 -4919.68 -4921.90 -4921.10 -4939.38 -4934.56 -4936.34 -4936.01 -4938.92 -4942.34 -4945.01 -4946.01 -4950.60 -4946.19 -4950.61 -4936.22 -4917.33 -4927.27 -4931.57 -4935.25 -4929.89 -4927.18 -4935.23 -4932.98 -4956.03 -4943.46 -4914.01 -4934.66 -4925.22 -4899.72 -4937.72 -4939.72 -4936.51 -4933.00 -4931.12 -4930.65 -4928.29 -4903.88 -4916.24 -4924.88 -4922.82 -4928.78 -4928.28 -4937.43 -4938.43 -4917.43 -4913.16 -4926.50 -4928.82 -4916.30 -4923.71 -4931.03 -4935.59 -4948.92 -4933.95 -4934.05 -4938.68 -4932.90 -4923.86 -4917.12 -4915.12 -4917.49 -4923.95 -4922.95 -4921.09 -4922.94 -4926.66 -4928.42 -4930.91 -4917.53 -4919.56 -4926.46 -4919.21 -4911.81 -4912.38 -4927.74 -4907.41 -4909.89 -4910.05 -4913.09 -4910.70 -4910.60 -4910.10 -4911.26 -4912.14 -4913.03 -4915.08 -4914.29 -4913.00 -4914.00 -4920.96 -4907.55 -4906.55 -4909.93 -4916.22 -4914.38 -4910.56 -4906.67 -4906.07 -4912.87 -4915.63 -4916.14 -4905.30 -4904.80 -4909.79 -4908.29 -4906.14 -4908.73 -4909.52 -4914.82 -4917.36 -4919.43 -4920.37 -4903.51 -4915.56 -4903.25 -4908.27 -4902.03 -4903.59 -4905.14 -4905.54 -4904.08 -4904.89 -4900.36 -4905.73 -4909.66 -4908.02 -4907.17 -4909.27 -4904.67 -4902.16 -4900.37 -4898.59 -4896.87 -4873.49 -4875.21 -4879.92 -4884.86 -4884.91 -4889.51 -4873.07 -4888.48 -4886.47 -4880.31 -4892.70 -32768 -32768 -32768 -32768 -32768 -32768 -32768 -32768 -32768 -32768 -32768 -32768 -32768 -32768 -32768 -32768 -32768 -32768 -32768 -32768 -32768 -32768 -32768 -32768 -32768 -32768 -32768 -32768 -32768 -32768 -32768 -32768 -32768 -32768 -32768 -32768 -32768 -32768 -32768 -32768 -32768 -32768 -32768 -32768 -32768 -32768 -32768 -32768 -32768 -32768 -32768 -32768 -32768 -32768 -32768 -32768 -32768 -32768 -32768 -32768 -32768 -32768 -32768 -32768 -32768 -32768 -32768 -32768 -32768 -32768 -32768 -32768 -32768 -32768 -32768 -32768 -32768 -32768 -32768 -32768 -32768 -32768 -32768 -32768 -32768 -32768 -32768 -32768 -32768 -32768 -32768 -32768 -32768 -32768 -32768 -32768 -32768 -32768 -32768 -32768 -32768 -32768 -32768 -32768 -32768 -32768 -32768 -32768 -32768 -32768 -32768 -32768 -32768 -32768 -32768 -32768 -32768 -32768 -32768 -32768 -32768 -32768 -32768 -32768 -32768 -32768 -32768 -32768 -32768 -32768 -32768 -32768 -32768 -32768 -32768 -32768 -32768 -32768 -32768 -32768 -32768 -32768 -32768 -32768 -32768 -32768 -32768 -32768 -32768 -32768 -32768 -32768 -32768 -32768 -32768 -32768 -32768 -32768 -32768 -32768 -32768 -32768 -32768 -32768 -32768 -32768 -32768 -32768 -32768 -32768 -32768 -32768 -32768 -32768 -32768 -32768 -32768 -32768 -32768 -32768 -32768 -32768 -32768 -32768 -32768 -32768 -32768 -32768 -32768 -32768 -32768 -32768 -32768 -32768 -32768 -32768 -32768 -32768 -32768 -32768 -32768 -32768 -32768 -32768 -32768 -32768 -32768 -32768 -32768 -32768 -32768 -32768 -32768 -32768 -32768 -32768 -32768 -32768 -32768 -32768 -32768 -32768 -32768 -32768 -32768 -32768 -32768 -32768 -32768 -32768 -32768 -32768 -32768 -32768 -32768 -32768 -32768 -32768 -32768 -32768 -32768 -32768 -32768 -32768 -32768 -32768 -32768 -32768 -32768 -32768 -32768 -32768 -32768 -32768 -32768 -32768 -32768 -32768 -32768 -32768 -32768 -32768 -32768 -32768 -32768 -32768 -32768 -32768 -32768 -32768 -32768 -32768 -32768 -32768 -32768 -32768 -32768 -32768 -32768 -32768 -32768 -32768 -32768 -32768 -32768 -32768 -32768 -32768 -32768 -32768 -32768 -32768 -32768 -32768 -32768 -32768 -32768 -32768 -32768 -32768 -32768 -32768 -32768 -32768 -32768 -32768 -32768 -32768 -32768 -32768 -32768 -32768 -32768 -32768 -32768 -32768 -32768 -32768 -32768 -32768 -32768 -32768 -32768 -32768 -32768 -32768 -32768 -32768 -32768 -32768 -32768 -32768 -32768 -32768 -32768 -32768 -32768 -32768 -32768 -32768 -32768 -32768 -32768 -32768 -32768 -32768 -32768 -32768 -32768 -32768 -32768 -32768 -32768 -32768 -32768 -32768 -32768 -32768 -32768 -32768 -32768 -32768 -32768 -32768 -32768 -32768 -32768 -32768 -32768 -32768 -32768 -32768 -32768 -32768 -32768 -32768 -32768 -32768 -32768 -32768 -32768 -32768 -32768 -32768 -32768 -32768 -32768 -32768 -32768 -32768 -32768 -32768 -32768 -32768 -32768 -32768 -32768 -32768 -32768 -32768 -32768 -32768 -32768 -32768 -32768 -32768 -32768 -32768 -32768 -32768 -32768 -32768 -32768 -32768 -32768 -32768 -32768 -32768 -32768 -32768 -32768 -32768 -32768 -32768 -32768 -32768 -32768 -32768 -32768 -32768 -32768 -32768 -32768 -32768 -32768 -32768 -32768 -32768 -32768 -32768 -32768 -32768 -32768 -32768 -32768 -32768 -32768 -32768 -32768 -32768 -32768 -32768 -32768 -32768 -32768 -32768 -32768 -32768 -32768 -32768 -32768 -32768 -32768 -32768 -32768 -32768 -32768 -32768 -32768 -32768 -32768 -32768 -32768 -32768 -32768 -32768 -32768 -32768 -32768 -32768 -32768 -32768 -32768 -32768 -32768 -32768 -32768 -32768 -32768 -32768 -32768 -32768 -32768 -32768 -32768 -32768 -32768 -32768 -32768 -32768 -32768 -32768 -32768 -32768 -32768 -32768 -32768 -32768 -32768 -32768 -32768 -32768 -32768 -32768 -32768 -32768 -32768 -32768 -32768 -32768 -32768 -32768 -32768 -32768 -32768 -32768 -32768 -32768 -32768 -32768 -32768 -32768 -32768 -32768 -32768 -32768 -32768 -32768 -32768 -32768 -32768 -32768 -32768 -32768 -32768 -32768 -32768 -32768 -32768 -32768 -32768 -32768 -32768 -32768 -32768 -32768 -32768 -32768 -32768 -32768 -32768 -32768 -32768 -32768 -32768 -32768 -32768 -32768 -32768 -32768 -32768 -32768 -32768 -32768 -32768 -32768 -32768 -32768 -32768 -32768 -32768 -32768 -32768 -32768 -32768 -32768 -32768 -32768 -32768 -32768 -32768 -32768 -32768 -32768 -32768 -32768 -32768 -32768 -32768 -32768 -32768 -32768 -32768 -32768 -32768 -32768 -32768 -32768 -32768 -32768 -32768
 -32768 -32768 -32768 -32768 -32768 -32768 -32768 -32768 -32768 -32768 -32768 -32768 -32768 -32768 -32768 -32768 -32768 -32768 -32768 -32768 -32768 -32768 -32768 -32768 -32768 -32768 -32768 -32768 -32768 -32768 -32768 -32768 -32768 -32768 -32768 -32768 -32768 -32768 -32768 -32768 -32768 -32768 -32768 -32768 -32768 -32768 -32768 -32768 -32768 -32768 -32768 -32768 -32768 -32768 -32768 -32768 -32768 -32768 -32768 -32768 -32768 -32768 -32768 -32768 -32768 -32768 -32768 -32768 -32768 -32768 -32768 -32768 -32768 -32768 -32768 -32768 -32768 -32768 -32768 -32768 -32768 -32768 -32768 -32768 -32768 -32768 -32768 -32768 -32768 -32768 -32768 -32768 -32768 -32768 -32768 -32768 -32768 -32768 -32768 -32768 -32768 -32768 -32768 -32768 -32768 -32768 -32768 -32768 -32768 -32768 -32768 -32768 -32768 -32768 -32768 -32768 -32768 -32768 -32768 -32768 -32768 -32768 -32768 -32768 -32768 -32768 -32768 -32768 -32768 -32768 -32768 -32768 -32768 -32768 -32768 -32768 -32768 -32768 -32768 -32768 -32768 -32768 -32768 -32768 -32768 -32768 -32768 -32768 -32768 -32768 -32768 -32768 -32768 -32768 -32768 -32768 -32768 -32768 -32768 -32768 -32768 -32768 -32768 -32768 -32768 -32768 -32768 -32768 -32768 -32768 -32768 -4948.32 -4960.82 -4951.41 -4936.61 -4955.71 -4959.39 -4944.63 -4954.68 -4953.61 -4956.86 -4944.91 -4939.72 -4939.57 -4939.42 -4944.89 -4944.75 -4941.48 -4957.03 -4947.49 -4952.89 -4960.77 -4957.61 -4949.26 -4945.62 -4950.26 -4935.52 -4930.42 -4933.15 -4928.71 -4926.25 -4927.60 -4923.54 -4919.48 -4927.57 -4925.24 -4925.51 -4932.71 -4929.57 -4934.91 -4931.09 -4937.55 -4944.01 -4944.01 -4938.19 -4949.90 -4930.61 -4937.89 -4932.11 -4926.18 -4928.87 -4933.36 -4933.34 -4930.18 -4927.08 -4914.55 -4929.54 -4950.75 -4953.20 -4948.14 -4940.27 -4918.27 -4922.99 -4922.51 -4918.83 -4916.39 -4923.03 -4924.29 -4926.00 -4930.88 -4921.88 -4929.28 -4928.28 -4929.28 -4934.43 -4924.33 -4927.10 -4932.13 -4924.50 -4925.57 -4924.63 -4925.43 -4926.56 -4930.50 -4932.27 -4922.38 -4931.98 -4933.99 -4933.50 -4924.61 -4947.50 -4928.25 -4925.42 -4928.45 -4922.67 -4922.35 -4921.98 -4923.29 -4928.63 -4942.47 -4923.59 -4912.60 -4913.16 -4914.73 -4937.14 -4911.88 -4925.99 -4932.40 -4934.22 -4911.04 -4912.48 -4907.35 -4908.10 -4908.26 -4908.56 -4914.42 -4920.27 -4916.95 -4911.14 -4911.87 -4911.46 -4910.77 -4909.80 -4928.55 -4928.05 -4914.99 -4913.80 -4911.56 -4908.17 -4907.36 -4911.91 -4912.51 -4915.89 -4908.80 -4913.39 -4912.79 -4911.29 -4907.82 -4909.30 -4906.02 -4918.70 -4919.15 -4920.26 -4907.42 -4910.38 -4913.23 -4911.03 -4907.29 -4901.53 -4902.18 -4903.26 -4904.33 -4905.45 -4907.01 -4907.05 -4903.31 -4904.12 -4901.10 -4904.14 -4914.16 -4915.31 -4914.45 -4913.59 -4908.59 -4905.59 -4893.71 -4892.35 -4887.11 -4891.33 -4893.55 -4877.68 -4877.45 -4882.02 -4892.98 -4893.95 -4899.59 -4898.05 -4883.25 -4894.53 -32768 -32768 -32768 -32768 -32768 -32768 -32768 -32768 -32768 -32768 -32768 -32768 -32768 -32768 -32768 -32768 -32768 -32768 -32768 -32768 -32768 -32768 -32768 -32768 -32768 -32768 -32768 -32768 -32768 -32768 -32768 -32768 -32768 -32768 -32768 -32768 -32768 -32768 -32768 -32768 -32768 -32768 -32768 -32768 -32768 -32768 -32768 -32768 -32768 -32768 -32768 -32768 -32768 -32768 -32768 -32768 -32768 -32768 -32768 -32768 -32768 -32768 -32768 -32768 -32768 -32768 -32768 -32768 -32768 -32768 -32768 -32768 -32768 -32768 -32768 -32768 -32768 -32768 -32768 -32768 -32768 -32768 -32768 -32768 -32768 -32768 -32768 -32768 -32768 -32768 -32768 -32768 -32768 -32768 -32768 -32768 -32768 -32768 -32768 -32768 -32768 -32768 -32768 -32768 -32768 -32768 -32768 -32768 -32768 -32768 -32768 -32768 -32768 -32768 -32768 -32768 -32768 -32768 -32768 -32768 -32768 -32768 -32768 -32768 -32768 -32768 -32768 -32768 -32768 -32768 -32768 -32768 -32768 -32768 -32768 -32768 -32768 -32768 -32768 -32768 -32768 -32768 -32768 -32768 -32768 -32768 -32768 -32768 -32768 -32768 -32768 -32768 -32768 -32768 -32768 -32768 -32768 -32768 -32768 -32768 -32768 -32768 -32768 -32768 -32768 -32768 -32768 -32768 -32768 -32768 -32768 -32768 -32768 -32768 -32768 -32768 -32768 -32768 -32768 -32768 -32768 -32768 -32768 -32768 -32768 -32768 -32768 -32768 -32768 -32768 -32768 -32768 -32768 -32768 -32768 -32768 -32768 -32768 -32768 -32768 -32768 -32768 -32768 -32768 -32768 -32768 -32768 -32768 -32768 -32768 -32768 -32768 -32768 -32768 -32768 -32768 -32768 -32768 -32768 -32768 -32768 -32768 -32768 -32768 -32768 -32768 -32768 -32768 -32768 -32768 -32768 -32768 -32768 -32768 -32768 -32768 -32768 -32768 -32768 -32768 -32768 -32768 -32768 -32768 -32768 -32768 -32768 -32768 -32768 -32768 -32768 -32768 -32768 -32768 -32768 -32768 -32768 -32768 -32768 -32768 -32768 -32768 -32768 -32768 -32768 -32768 -32768 -32768 -32768 -32768 -32768 -32768 -32768 -32768 -32768 -32768 -32768 -32768 -32768 -32768 -32768 -32768 -32768 -32768 -32768 -32768 -32768 -32768 -32768 -32768 -32768 -32768 -32768 -32768 -32768 -32768 -32768 -32768 -32768 -32768 -32768 -32768 -32768 -32768 -32768 -32768 -32768 -32768 -32768 -32768 -32768 -32768 -32768 -32768 -32768 -32768 -32768 -32768 -32768 -32768 -32768 -32768 -32768 -32768 -32768 -32768 -32768 -32768 -32768 -32768 -32768 -32768 -32768 -32768 -32768 -32768 -32768 -32768 -32768 -32768 -32768 -32768 -32768 -32768 -32768 -32768 -32768 -32768 -32768 -32768 -32768 -32768 -32768 -32768 -32768 -32768 -32768 -32768 -32768 -32768 -32768 -32768 -32768 -32768 -32768 -32768 -32768 -32768 -32768 -32768 -32768 -32768 -32768 -32768 -32768 -32768 -32768 -32768 -32768 -32768 -32768 -32768 -32768 -32768 -32768 -32768 -32768 -32768 -32768 -32768 -32768 -32768 -32768 -32768 -32768 -32768 -32768 -32768 -32768 -32768 -32768 -32768 -32768 -32768 -32768 -32768 -32768 -32768 -32768 -32768 -32768 -32768 -32768 -32768 -32768 -32768 -32768 -32768 -32768 -32768 -32768 -32768 -32768 -32768 -32768 -32768 -32768 -32768 -32768 -32768 -32768 -32768 -32768 -32768 -32768 -32768 -32768 -32768 -32768 -32768 -32768 -32768 -32768 -32768 -32768 -32768 -32768 -32768 -32768 -32768 -32768 -32768 -32768 -32768 -32768 -32768 -32768 -32768 -32768 -32768 -32768 -32768 -32768 -32768 -32768 -32768 -32768 -32768 -32768 -32768 -32768 -32768 -32768 -32768 -32768 -32768 -32768 -32768 -32768 -32768 -32768 -32768 -32768 -32768 -32768 -32768 -32768 -32768 -32768 -32768 -32768 -32768 -32768 -32768 -32768 -32768 -32768 -32768 -32768 -32768 -32768 -32768 -32768 -32768 -32768 -32768 -32768 -32768 -32768 -32768 -32768 -32768 -32768 -32768 -32768 -32768 -32768 -32768 -32768 -32768 -32768 -32768 -32768 -32768 -32768 -32768 -32768 -32768 -32768 -32768 -32768 -32768 -32768 -32768 -32768 -32768 -32768 -32768 -32768 -32768 -32768 -32768 -32768 -32768 -32768 -32768 -32768 -32768 -32768 -32768 -32768 -32768 -32768 -32768 -32768 -32768 -32768 -32768 -32768 -32768 -32768 -32768 -32768 -32768 -32768 -32768 -32768 -32768 -32768 -32768 -32768 -32768 -32768 -32768 -32768 -32768 -32768 -32768 -32768 -32768 -32768 -32768 -32768 -32768 -32768 -32768 -32768 -32768 -32768 -32768 -32768 -32768 -32768 -32768 -32768 -32768 -32768 -32768 -32768 -32768 -32768 -32768 -32768 -32768 -32768 -32768 -32768 -32768 -32768 -32768 -32768
 -32768 -32768 -32768 -32768 -32768 -32768 -32768 -32768 -32768 -32768 -32768 -32768 -32768 -32768 -32768 -32768 -32768 -32768 -32768 -32768 -32768 -32768 -32768 -32768 -32768 -32768 -32768 -32768 -32768 -32768 -32768 -32768 -32768 -32768 -32768 -32768 -32768 -32768 -32768 -32768 -32768 -32768 -32768 -32768 -32768 -32768 -32768 -32768 -32768 -32768 -32768 -32768 -32768 -32768 -32768 -32768 -32768 -32768 -32768 -32768 -32768 -32768 -32768 -32768 -32768 -32768 -32768 -32768 -32768 -32768 -32768 -32768 -32768 -32768 -32768 -32768 -32768 -32768 -32768 -32768 -32768 -32768 -32768 -32768 -32768 -32768 -32768 -32768 -32768 -32768 -32768 -32768 -32768 -32768 -32768 -32768 -32768 -32768 -32768 -32768 -32768 -32768 -32768 -32768 -32768 -32768 -32768 -32768 -32768 -32768 -32768 -32768 -32768 -32768 -32768 -32768 -32768 -32768 -32768 -32768 -32768 -32768 -32768 -32768 -32768 -32768 -32768 -32768 -32768 -32768 -32768 -32768 -32768 -32768 -32768 -32768 -32768 -32768 -32768 -32768 -32768 -32768 -32768 -32768 -32768 -32768 -32768 -32768 -32768 -32768 -32768 -32768 -32768 -32768 -32768 -32768 -32768 -32768 -32768 -32768 -32768 -32768 -32768 -32768 -32768 -32768 -32768 -32768 -32768 -4947.77 -4944.83 -4949.51 -4940.42 -4946.63 -4948.71 -4967.70 -4964.11 -4945.86 -4963.36 -4948.24 -4947.44 -4941.95 -4934.27 -4941.85 -4962.63 -4950.04 -4938.56 -4949.69 -4942.14 -4931.77 -4945.65 -4946.59 -4950.60 -4950.04 -4944.73 -4936.92 -4932.91 -4934.28 -4930.76 -4929.90 -4929.27 -4924.98 -4924.11 -4922.44 -4926.54 -4940.36 -4933.48 -4930.91 -4939.09 -4942.30 -4945.51 -4950.10 -4951.19 -4944.19 -4934.22 -4940.41 -4935.57 -4933.93 -4934.91 -4932.75 -4943.14 -4939.49 -4934.14 -4928.93 -4931.30 -4925.22 -4929.68 -4937.29 -4945.05 -4952.82 -4936.48 -4939.51 -4920.76 -4920.65 -4913.29 -4950.00 -4916.82 -4921.22 -4924.98 -4927.28 -4928.28 -4928.43 -4925.33 -4925.18 -4918.46 -4924.60 -4931.07 -4938.81 -4918.66 -4924.82 -4921.69 -4924.92 -4921.88 -4926.93 -4914.96 -4915.61 -4942.90 -4933.72 -4928.26 -4932.45 -4930.95 -4923.59 -4926.99 -4925.23 -4926.89 -4930.55 -4937.20 -4941.06 -4927.66 -4931.21 -4912.77 -4937.51 -4911.88 -4924.74 -4931.72 -4932.06 -4934.57 -4927.67 -4933.85 -4925.10 -4904.06 -4914.98 -4911.73 -4920.28 -4913.03 -4907.53 -4918.27 -4911.80 -4911.85 -4911.30 -4911.55 -4910.15 -4912.91 -4912.38 -4912.01 -4909.94 -4920.50 -4918.10 -4913.01 -4915.14 -4910.80 -4913.04 -4915.29 -4914.79 -4911.14 -4909.16 -4915.52 -4912.89 -4908.12 -4919.68 -4921.30 -4893.09 -4910.50 -4912.64 -4908.37 -4911.00 -4898.42 -4899.18 -4903.36 -4907.53 -4905.55 -4906.62 -4907.31 -4908.87 -4908.55 -4904.82 -4903.36 -4901.83 -4902.55 -4912.57 -4922.59 -4922.16 -4896.95 -4889.92 -4888.52 -4885.55 -4893.30 -4890.26 -4892.39 -4874.96 -4877.98 -4875.58 -4877.74 -4868.72 -4874.50 -4885.68 -4865.50 -4877.42 -4889.90 -4903.69 -32768 -32768 -32768 -32768 -32768 -32768 -32768 -32768 -32768 -32768 -32768 -32768 -32768 -32768 -32768 -32768 -32768 -32768 -32768 -32768 -32768 -32768 -32768 -32768 -32768 -32768 -32768 -32768 -32768 -32768 -32768 -32768 -32768 -32768 -32768 -32768 -32768 -32768 -32768 -32768 -32768 -32768 -32768 -32768 -32768 -32768 -32768 -32768 -32768 -32768 -32768 -32768 -32768 -32768 -32768 -32768 -32768 -32768 -32768 -32768 -32768 -32768 -32768 -32768 -32768 -32768 -32768 -32768 -32768 -32768 -32768 -32768 -32768 -32768 -32768 -32768 -32768 -32768 -32768 -32768 -32768 -32768 -32768 -32768 -32768 -32768 -32768 -32768 -32768 -32768 -32768 -32768 -32768 -32768 -32768 -32768 -32768 -32768 -32768 -32768 -32768 -32768 -32768 -32768 -32768 -32768 -32768 -32768 -32768 -32768 -32768 -32768 -32768 -32768 -32768 -32768 -32768 -32768 -32768 -32768 -32768 -32768 -32768 -32768 -32768 -32768 -32768 -32768 -32768 -32768 -32768 -32768 -32768 -32768 -32768 -32768 -32768 -32768 -32768 -32768 -32768 -32768 -32768 -32768 -32768 -32768 -32768 -32768 -32768 -32768 -32768 -32768 -32768 -32768 -32768 -32768 -32768 -32768 -32768 -32768 -32768 -32768 -32768 -32768 -32768 -32768 -32768 -32768 -32768 -32768 -32768 -32768 -32768 -32768 -32768 -32768 -32768 -32768 -32768 -32768 -32768 -32768 -32768 -32768 -32768 -32768 -32768 -32768 -32768 -32768 -32768 -32768 -32768 -32768 -32768 -32768 -32768 -32768 -32768 -32768 -32768 -32768 -32768 -32768 -32768 -32768 -32768 -32768 -32768 -32768 -32768 -32768 -32768 -32768 -32768 -32768 -32768 -32768 -32768 -32768 -32768 -32768 -32768 -32768 -32768 -32768 -32768 -32768 -32768 -32768 -32768 -32768 -32768 -32768 -32768 -32768 -32768 -32768 -32768 -32768 -32768 -32768 -32768 -32768 -32768 -32768 -32768 -32768 -32768 -32768 -32768 -32768 -32768 -32768 -32768 -32768 -32768 -32768 -32768 -32768 -32768 -32768 -32768 -32768 -32768 -32768 -32768 -32768 -32768 -32768 -32768 -32768 -32768 -32768 -32768 -32768 -32768 -32768 -32768 -32768 -32768 -32768 -32768 -32768 -32768 -32768 -32768 -32768 -32768 -32768 -32768 -32768 -32768 -32768 -32768 -32768 -32768 -32768 -32768 -32768 -32768 -32768 -32768 -32768 -32768 -32768 -32768 -32768 -32768 -32768 -32768 -32768 -32768 -32768 -32768 -32768 -32768 -32768 -32768 -32768 -32768 -32768 -32768 -32768 -32768 -32768 -32768 -32768 -32768 -32768 -32768 -32768 -32768 -32768 -32768 -32768 -32768 -32768 -32768 -32768 -32768 -32768 -32768 -32768 -32768 -32768 -32768 -32768 -32768 -32768 -32768 -32768 -32768 -32768 -32768 -32768 -32768 -32768 -32768 -32768 -32768 -32768 -32768 -32768 -32768 -32768 -32768 -32768 -32768 -32768 -32768 -32768 -32768 -32768 -32768 -32768 -32768 -32768 -32768 -32768 -32768 -32768 -32768 -32768 -32768 -32768 -32768 -32768 -32768 -32768 -32768 -32768 -32768 -32768 -32768 -32768 -32768 -32768 -32768 -32768 -32768 -32768 -32768 -32768 -32768 -32768 -32768 -32768 -32768 -32768 -32768 -32768 -32768 -32768 -32768 -32768 -32768 -32768 -32768 -32768 -32768 -32768 -32768 -32768 -32768 -32768 -32768 -32768 -32768 -32768 -32768 -32768 -32768 -32768 -32768 -32768 -32768 -32768 -32768 -32768 -32768 -32768 -32768 -32768 -32768 -32768 -32768 -32768 -32768 -32768 -32768 -32768 -32768 -32768 -32768 -32768 -32768 -32768 -32768 -32768 -32768 -32768 -32768 -32768 -32768 -32768 -32768 -32768 -32768 -32768 -32768 -32768 -32768 -32768 -32768 -32768 -32768 -32768 -32768 -32768 -32768 -32768 -32768 -32768 -32768 -32768 -32768 -32768 -32768 -32768 -32768 -32768 -32768 -32768 -32768 -32768 -32768 -32768 -32768 -32768 -32768 -32768 -32768 -32768 -32768 -32768 -32768 -32768 -32768 -32768 -32768 -32768 -32768 -32768 -32768 -32768 -32768 -32768 -32768 -32768 -32768 -32768 -32768 -32768 -32768 -32768 -32768 -32768 -32768 -32768 -32768 -32768 -32768 -32768 -32768 -32768 -32768 -32768 -32768 -32768 -32768 -32768 -32768 -32768 -32768 -32768 -32768 -32768 -32768 -32768 -32768 -32768 -32768 -32768 -32768 -32768 -32768 -32768 -32768 -32768 -32768 -32768 -32768 -32768 -32768 -32768 -32768 -32768 -32768 -32768 -32768 -32768 -32768 -32768 -32768 -32768 -32768 -32768 -32768 -32768 -32768 -32768 -32768 -32768 -32768 -32768 -32768 -32768 -32768 -32768 -32768 -32768 -32768 -32768 -32768 -32768 -32768 -32768 -32768 -32768 -32768 -32768 -32768 -32768 -32768 -32768 -32768 -32768 -32768 -32768
 -32768 -32768 -32768 -32768 -32768 -32768 -32768 -32768 -32768 -32768 -32768 -32768 -32768 -32768 -32768 -32768 -32768 -32768 -32768 -32768 -32768 -32768 -32768 -32768 -32768 -32768 -32768 -32768 -32768 -32768 -32768 -32768 -32768 -32768 -32768 -32768 -32768 -32768 -32768 -32768 -32768 -32768 -32768 -32768 -32768 -32768 -32768 -32768 -32768 -32768 -32768 -32768 -32768 -32768 -32768 -32768 -32768 -32768 -32768 -32768 -32768 -32768 -32768 -32768 -32768 -32768 -32768 -32768 -32768 -32768 -32768 -32768 -32768 -32768 -32768 -32768 -32768 -32768 -32768 -32768 -32768 -32768 -32768 -32768 -32768 -32768 -32768 -32768 -32768 -32768 -32768 -32768 -32768 -32768 -32768 -32768 -32768 -32768 -32768 -32768 -32768 -32768 -32768 -32768 -32768 -32768 -32768 -32768 -32768 -32768 -32768 -32768 -32768 -32768 -32768 -32768 -32768 -32768 -32768 -32768 -32768 -32768 -32768 -32768 -32768 -32768 -32768 -32768 -32768 -32768 -32768 -32768 -32768 -32768 -32768 -32768 -32768 -32768 -32768 -32768 -32768 -32768 -32768 -32768 -32768 -32768 -32768 -32768 -32768 -32768 -32768 -32768 -32768 -32768 -32768 -32768 -32768 -32768 -32768 -32768 -32768 -32768 -32768 -32768 -32768 -32768 -32768 -4957.44 -4950.61 -4960.72 -4971.39 -4968.65 -4954.53 -4975.59 -4956.04 -4964.20 -4935.75 -4938.57 -4945.43 -4952.53 -4941.44 -4947.55 -4929.63 -4939.65 -4945.80 -4931.09 -4927.60 -4945.84 -4935.15 -4949.26 -4948.30 -4946.50 -4949.85 -4942.42 -4943.87 -4939.15 -4930.29 -4938.14 -4933.42 -4931.10 -4932.30 -4931.12 -4931.42 -4936.45 -4946.67 -4939.66 -4947.09 -4948.01 -4948.01 -4939.10 -4937.95 -4947.40 -4936.27 -4937.21 -4934.23 -4938.60 -4938.58 -4940.51 -4942.03 -4941.98 -4930.54 -4932.10 -4933.80 -4934.51 -4936.06 -4932.94 -4929.82 -4923.82 -4935.51 -4938.46 -4932.68 -4927.78 -4917.53 -4927.88 -4929.37 -4913.32 -4957.28 -4960.28 -4920.43 -4922.43 -4918.76 -4908.38 -4905.92 -4908.57 -4924.13 -4930.05 -4939.17 -4929.83 -4936.76 -4938.60 -4928.79 -4935.43 -4935.77 -4937.00 -4928.94 -4934.95 -4933.95 -4933.45 -4923.01 -4918.66 -4921.41 -4924.97 -4924.05 -4930.06 -4926.84 -4926.96 -4927.71 -4912.47 -4911.88 -4918.62 -4930.19 -4930.32 -4931.71 -4931.91 -4940.62 -4940.35 -4939.06 -4939.56 -4931.69 -4926.94 -4934.78 -4922.61 -4915.36 -4912.43 -4908.21 -4911.51 -4914.63 -4932.80 -4912.55 -4910.72 -4911.38 -4911.24 -4911.06 -4910.63 -4910.87 -4912.44 -4914.39 -4912.30 -4914.04 -4915.79 -4915.29 -4912.48 -4912.30 -4917.52 -4919.00 -4915.59 -4913.82 -4911.24 -4926.59 -4917.36 -4911.12 -4907.95 -4911.75 -4919.00 -4930.18 -4914.37 -4898.56 -4901.02 -4908.71 -4912.89 -4907.85 -4908.92 -4909.61 -4910.73 -4910.06 -4906.33 -4902.59 -4902.57 -4900.96 -4904.31 -4903.21 -4882.50 -4886.96 -4889.43 -4899.78 -4897.35 -4895.35 -4891.94 -4895.08 -4867.38 -4873.79 -4868.58 -4888.50 -4896.85 -4901.92 -4890.69 -4896.80 -4895.92 -4885.27 -4881.81 -32768 -32768 -32768 -32768 -32768 -32768 -32768 -32768 -32768 -32768 -32768 -32768 -32768 -32768 -32768 -32768 -32768 -32768 -32768 -32768 -32768 -32768 -32768 -32768 -32768 -32768 -32768 -32768 -32768 -32768 -32768 -32768 -32768 -32768 -32768 -32768 -32768 -32768 -32768 -32768 -32768 -32768 -32768 -32768 -32768 -32768 -32768 -32768 -32768 -32768 -32768 -32768 -32768 -32768 -32768 -32768 -32768 -32768 -32768 -32768 -32768 -32768 -32768 -32768 -32768 -32768 -32768 -32768 -32768 -32768 -32768 -32768 -32768 -32768 -32768 -32768 -32768 -32768 -32768 -32768 -32768 -32768 -32768 -32768 -32768 -32768 -32768 -32768 -32768 -32768 -32768 -32768 -32768 -32768 -32768 -32768 -32768 -32768 -32768 -32768 -32768 -32768 -32768 -32768 -32768 -32768 -32768 -32768 -32768 -32768 -32768 -32768 -32768 -32768 -32768 -32768 -32768 -32768 -32768 -32768 -32768 -32768 -32768 -32768 -32768 -32768 -32768 -32768 -32768 -32768 -32768 -32768 -32768 -32768 -32768 -32768 -32768 -32768 -32768 -32768 -32768 -32768 -32768 -32768 -32768 -32768 -32768 -32768 -32768 -32768 -32768 -32768 -32768 -32768 -32768 -32768 -32768 -32768 -32768 -32768 -32768 -32768 -32768 -32768 -32768 -32768 -32768 -32768 -32768 -32768 -32768 -32768 -32768 -32768 -32768 -32768 -32768 -32768 -32768 -32768 -32768 -32768 -32768 -32768 -32768 -32768 -32768 -32768 -32768 -32768 -32768 -32768 -32768 -32768 -32768 -32768 -32768 -32768 -32768 -32768 -32768 -32768 -32768 -32768 -32768 -32768 -32768 -32768 -32768 -32768 -32768 -32768 -32768 -32768 -32768 -32768 -32768 -32768 -32768 -32768 -32768 -32768 -32768 -32768 -32768 -32768 -32768 -32768 -32768 -32768 -32768 -32768 -32768 -32768 -32768 -32768 -32768 -32768 -32768 -32768 -32768 -32768 -32768 -32768 -32768 -32768 -32768 -32768 -32768 -32768 -32768 -32768 -32768 -32768 -32768 -32768 -32768 -32768 -32768 -32768 -32768 -32768 -32768 -32768 -32768 -32768 -32768 -32768 -32768 -32768 -32768 -32768 -32768 -32768 -32768 -32768 -32768 -32768 -32768 -32768 -32768 -32768 -32768 -32768 -32768 -32768 -32768 -32768 -32768 -32768 -32768 -32768 -32768 -32768 -32768 -32768 -32768 -32768 -32768 -32768 -32768 -32768 -32768 -32768 -32768 -32768 -32768 -32768 -32768 -32768 -32768 -32768 -32768 -32768 -32768 -32768 -32768 -32768 -32768 -32768 -32768 -32768 -32768 -32768 -32768 -32768 -32768 -32768 -32768 -32768 -32768 -32768 -32768 -32768 -32768 -32768 -32768 -32768 -32768 -32768 -32768 -32768 -32768 -32768 -32768 -32768 -32768 -32768 -32768 -32768 -32768 -32768 -32768 -32768 -32768 -32768 -32768 -32768 -32768 -32768 -32768 -32768 -32768 -32768 -32768 -32768 -32768 -32768 -32768 -32768 -32768 -32768 -32768 -32768 -32768 -32768 -32768 -32768 -32768 -32768 -32768 -32768 -32768 -32768 -32768 -32768 -32768 -32768 -32768 -32768 -32768 -32768 -32768 -32768 -32768 -32768 -32768 -32768 -32768 -32768 -32768 -32768 -32768 -32768 -32768 -32768 -32768 -32768 -32768 -32768 -32768 -32768 -32768 -32768 -32768 -32768 -32768 -32768 -32768 -32768 -32768 -32768 -32768 -32768 -32768 -32768 -32768 -32768 -32768 -32768 -32768 -32768 -32768 -32768 -32768 -32768 -32768 -32768 -32768 -32768 -32768 -32768 -32768 -32768 -32768 -32768 -32768 -32768 -32768 -32768 -32768 -32768 -32768 -32768 -32768 -32768 -32768 -32768 -32768 -32768 -32768 -32768 -32768 -32768 -32768 -32768 -32768 -32768 -32768 -32768 -32768 -32768 -32768 -32768 -32768 -32768 -32768 -32768 -32768 -32768 -32768 -32768 -32768 -32768 -32768 -32768 -32768 -32768 -32768 -32768 -32768 -32768 -32768 -32768 -32768 -32768 -32768 -32768 -32768 -32768 -32768 -32768 -32768 -32768 -32768 -32768 -32768 -32768 -32768 -32768 -32768 -32768 -32768 -32768 -32768 -32768 -32768 -32768 -32768 -32768 -32768 -32768 -32768 -32768 -32768 -32768 -32768 -32768 -32768 -32768 -32768 -32768 -32768 -32768 -32768 -32768 -32768 -32768 -32768 -32768 -32768 -32768 -32768 -32768 -32768 -32768 -32768 -32768 -32768 -32768 -32768 -32768 -32768 -32768 -32768 -32768 -32768 -32768 -32768 -32768 -32768 -32768 -32768 -32768 -32768 -32768 -32768 -32768 -32768 -32768 -32768 -32768 -32768 -32768 -32768 -32768 -32768 -32768 -32768 -32768 -32768 -32768 -32768 -32768 -32768 -32768 -32768 -32768 -32768 -32768 -32768 -32768 -32768 -32768 -32768 -32768 -32768 -32768 -32768 -32768 -32768 -32768 -32768 -32768 -32768 -32768 -32768 -32768 -32768 -32768
 -32768 -32768 -32768 -32768 -32768 -32768 -32768 -32768 -32768 -32768 -32768 -32768 -32768 -32768 -32768 -32768 -32768 -32768 -32768 -32768 -32768 -32768 -32768 -32768 -32768 -32768 -32768 -32768 -32768 -32768 -32768 -32768 -32768 -32768 -32768 -32768 -32768 -32768 -32768 -32768 -32768 -32768 -32768 -32768 -32768 -32768 -32768 -32768 -32768 -32768 -32768 -32768 -32768 -32768 -32768 -32768 -32768 -32768 -32768 -32768 -32768 -32768 -32768 -32768 -32768 -32768 -32768 -32768 -32768 -32768 -32768 -32768 -32768 -32768 -32768 -32768 -32768 -32768 -32768 -32768 -32768 -32768 -32768 -32768 -32768 -32768 -32768 -32768 -32768 -32768 -32768 -32768 -32768 -32768 -32768 -32768 -32768 -32768 -32768 -32768 -32768 -32768 -32768 -32768 -32768 -32768 -32768 -32768 -32768 -32768 -32768 -32768 -32768 -32768 -32768 -32768 -32768 -32768 -32768 -32768 -32768 -32768 -32768 -32768 -32768 -32768 -32768 -32768 -32768 -32768 -32768 -32768 -32768 -32768 -32768 -32768 -32768 -32768 -32768 -32768 -32768 -32768 -32768 -32768 -32768 -32768 -32768 -32768 -32768 -32768 -32768 -32768 -32768 -32768 -32768 -32768 -32768 -32768 -32768 -32768 -32768 -32768 -32768 -32768 -32768 -4967.11 -4953.50 -4950.88 -4950.03 -4948.63 -4950.49 -4976.10 -4970.48 -4950.20 -4939.36 -4952.29 -4966.78 -4944.78 -4940.13 -4942.20 -4939.46 -4950.42 -4954.40 -4937.16 -4934.60 -4941.84 -4942.36 -4934.54 -4937.74 -4951.31 -4949.29 -4949.49 -4944.79 -4943.45 -4943.01 -4941.37 -4927.68 -4942.00 -4936.08 -4940.35 -4938.28 -4937.27 -4937.50 -4942.91 -4954.09 -4954.01 -4953.01 -4946.60 -4939.19 -4943.47 -4930.40 -4930.02 -4936.17 -4948.76 -4939.75 -4947.01 -4946.22 -4941.13 -4946.98 -4948.93 -4940.21 -4924.75 -4941.81 -4940.15 -4940.82 -4937.34 -4933.85 -4936.35 -4929.88 -4931.32 -4932.75 -4910.29 -4914.29 -4932.55 -4945.86 -4946.43 -4939.21 -4911.43 -4927.13 -4917.80 -4915.43 -4922.54 -4928.51 -4930.93 -4938.24 -4936.61 -4937.84 -4936.40 -4932.43 -4932.09 -4933.23 -4933.95 -4934.95 -4934.95 -4942.91 -4929.52 -4937.02 -4916.29 -4917.55 -4913.97 -4925.59 -4921.34 -4924.71 -4928.27 -4931.82 -4911.88 -4911.88 -4927.67 -4928.00 -4929.50 -4932.09 -4935.85 -4933.56 -4935.56 -4936.56 -4932.32 -4931.96 -4927.78 -4929.53 -4928.77 -4928.43 -4907.50 -4915.83 -4916.55 -4915.00 -4915.48 -4912.59 -4910.72 -4911.15 -4911.85 -4910.97 -4911.50 -4911.66 -4912.52 -4913.20 -4918.96 -4914.79 -4915.79 -4912.48 -4911.49 -4906.52 -4918.22 -4913.08 -4916.11 -4911.07 -4909.20 -4907.24 -4916.95 -4910.16 -4908.32 -4913.95 -4920.37 -4925.18 -4924.85 -4924.52 -4914.51 -4898.70 -4902.87 -4912.31 -4918.24 -4915.68 -4911.22 -4911.90 -4912.59 -4911.56 -4904.40 -4907.67 -4905.20 -4902.51 -4896.28 -4893.34 -4893.05 -4888.02 -4898.35 -4895.45 -4892.06 -4894.92 -4892.25 -4883.23 -4887.50 -4861.16 -4868.92 -4876.69 -4880.69 -4893.49 -4892.60 -4890.81 -4880.62 -4885.69 -4892.23 -4856.69 -32768 -32768 -32768 -32768 -32768 -32768 -32768 -32768 -32768 -32768 -32768 -32768 -32768 -32768 -32768 -32768 -32768 -32768 -32768 -32768 -32768 -32768 -32768 -32768 -32768 -32768 -32768 -32768 -32768 -32768 -32768 -32768 -32768 -32768 -32768 -32768 -32768 -32768 -32768 -32768 -32768 -32768 -32768 -32768 -32768 -32768 -32768 -32768 -32768 -32768 -32768 -32768 -32768 -32768 -32768 -32768 -32768 -32768 -32768 -32768 -32768 -32768 -32768 -32768 -32768 -32768 -32768 -32768 -32768 -32768 -32768 -32768 -32768 -32768 -32768 -32768 -32768 -32768 -32768 -32768 -32768 -32768 -32768 -32768 -32768 -32768 -32768 -32768 -32768 -32768 -32768 -32768 -32768 -32768 -32768 -32768 -32768 -32768 -32768 -32768 -32768 -32768 -32768 -32768 -32768 -32768 -32768 -32768 -32768 -32768 -32768 -32768 -32768 -32768 -32768 -32768 -32768 -32768 -32768 -32768 -32768 -32768 -32768 -32768 -32768 -32768 -32768 -32768 -32768 -32768 -32768 -32768 -32768 -32768 -32768 -32768 -32768 -32768 -32768 -32768 -32768 -32768 -32768 -32768 -32768 -32768 -32768 -32768 -32768 -32768 -32768 -32768 -32768 -32768 -32768 -32768 -32768 -32768 -32768 -32768 -32768 -32768 -32768 -32768 -32768 -32768 -32768 -32768 -32768 -32768 -32768 -32768 -32768 -32768 -32768 -32768 -32768 -32768 -32768 -32768 -32768 -32768 -32768 -32768 -32768 -32768 -32768 -32768 -32768 -32768 -32768 -32768 -32768 -32768 -32768 -32768 -32768 -32768 -32768 -32768 -32768 -32768 -32768 -32768 -32768 -32768 -32768 -32768 -32768 -32768 -32768 -32768 -32768 -32768 -32768 -32768 -32768 -32768 -32768 -32768 -32768 -32768 -32768 -32768 -32768 -32768 -32768 -32768 -32768 -32768 -32768 -32768 -32768 -32768 -32768 -32768 -32768 -32768 -32768 -32768 -32768 -32768 -32768 -32768 -32768 -32768 -32768 -32768 -32768 -32768 -32768 -32768 -32768 -32768 -32768 -32768 -32768 -32768 -32768 -32768 -32768 -32768 -32768 -32768 -32768 -32768 -32768 -32768 -32768 -32768 -32768 -32768 -32768 -32768 -32768 -32768 -32768 -32768 -32768 -32768 -32768 -32768 -32768 -32768 -32768 -32768 -32768 -32768 -32768 -32768 -32768 -32768 -32768 -32768 -32768 -32768 -32768 -32768 -32768 -32768 -32768 -32768 -32768 -32768 -32768 -32768 -32768 -32768 -32768 -32768 -32768 -32768 -32768 -32768 -32768 -32768 -32768 -32768 -32768 -32768 -32768 -32768 -32768 -32768 -32768 -32768 -32768 -32768 -32768 -32768 -32768 -32768 -32768 -32768 -32768 -32768 -32768 -32768 -32768 -32768 -32768 -32768 -32768 -32768 -32768 -32768 -32768 -32768 -32768 -32768 -32768 -32768 -32768 -32768 -32768 -32768 -32768 -32768 -32768 -32768 -32768 -32768 -32768 -32768 -32768 -32768 -32768 -32768 -32768 -32768 -32768 -32768 -32768 -32768 -32768 -32768 -32768 -32768 -32768 -32768 -32768 -32768 -32768 -32768 -32768 -32768 -32768 -32768 -32768 -32768 -32768 -32768 -32768 -32768 -32768 -32768 -32768 -32768 -32768 -32768 -32768 -32768 -32768 -32768 -32768 -32768 -32768 -32768 -32768 -32768 -32768 -32768 -32768 -32768 -32768 -32768 -32768 -32768 -32768 -32768 -32768 -32768 -32768 -32768 -32768 -32768 -32768 -32768 -32768 -32768 -32768 -32768 -32768 -32768 -32768 -32768 -32768 -32768 -32768 -32768 -32768 -32768 -32768 -32768 -32768 -32768 -32768 -32768 -32768 -32768 -32768 -32768 -32768 -32768 -32768 -32768 -32768 -32768 -32768 -32768 -32768 -32768 -32768 -32768 -32768 -32768 -32768 -32768 -32768 -32768 -32768 -32768 -32768 -32768 -32768 -32768 -32768 -32768 -32768 -32768 -32768 -32768 -32768 -32768 -32768 -32768 -32768 -32768 -32768 -32768 -32768 -32768 -32768 -32768 -32768 -32768 -32768 -32768 -32768 -32768 -32768 -32768 -32768 -32768 -32768 -32768 -32768 -32768 -32768 -32768 -32768 -32768 -32768 -32768 -32768 -32768 -32768 -32768 -32768 -32768 -32768 -32768 -32768 -32768 -32768 -32768 -32768 -32768 -32768 -32768 -32768 -32768 -32768 -32768 -32768 -32768 -32768 -32768 -32768 -32768 -32768 -32768 -32768 -32768 -32768 -32768 -32768 -32768 -32768 -32768 -32768 -32768 -32768 -32768 -32768 -32768 -32768 -32768 -32768 -32768 -32768 -32768 -32768 -32768 -32768 -32768 -32768 -32768 -32768 -32768 -32768 -32768 -32768 -32768 -32768 -32768 -32768 -32768 -32768 -32768 -32768 -32768 -32768 -32768 -32768 -32768 -32768 -32768 -32768 -32768 -32768 -32768 -32768 -32768 -32768 -32768 -32768 -32768 -32768 -32768 -32768 -32768 -32768 -32768 -32768 -32768 -32768 -32768 -32768
[truncated: 10,909,066 more chars]
