# Supplementary material for: Multibeam bathymetry data from the Kane Gap and south-eastern part of the Canary Basin (Eastern tropical Atlantic)
Source: Data Brief. 2020 Jul 24;32:106055. doi: 10.1016/j.dib.2020.106055 (PMC7399254; doi:10.1016/j.dib.2020.106055)
Supplement: Supplementary file 2 [file mmc2.zip › Tiff/ANS44_CanaryBasin_UTM27_100m_f.tif.aux.xml]

<PAMDataset>
  <PAMRasterBand band="1">
    <Histograms>
      <HistItem>
        <HistMin>-5042.39990234375</HistMin>
        <HistMax>-4080.81005859375</HistMax>
        <BucketCount>256</BucketCount>
        <IncludeOutOfRange>1</IncludeOutOfRange>
        <Approximate>0</Approximate>
        <HistCounts>1|1|1|3|1|7|13|16|29|48|70|135|302|468|896|1353|1744|1923|1937|2147|2523|2763|3865|3422|3407|3466|3447|3621|3971|4504|4894|5341|7746|5576|5020|4619|4622|4603|4571|3904|4067|4583|6239|5021|4414|4378|4362|4543|4523|4627|4860|5226|5976|5446|4544|4548|4717|4866|4996|4696|4877|5407|7121|8358|7191|7259|7040|6621|6589|6554|7255|7805|8988|11434|10970|11096|11567|11925|11423|11499|11207|11203|12393|17754|14287|12610|12027|11309|10717|10669|10620|10187|10559|13231|10772|9519|8627|7856|7301|6616|5848|5202|4754|4717|4415|3921|3739|3270|3287|3137|2995|3073|3250|3761|4091|3446|3091|2998|2775|2908|3098|3224|3325|3578|4329|3352|2895|3136|3227|3206|3393|3606|3930|4205|5254|4736|4283|4094|3826|3534|3181|2932|2728|2844|4129|3101|2539|2511|2389|2426|2283|2066|1792|1632|2272|2247|1868|1417|1247|1208|1167|1277|1457|1327|1384|1309|1113|1100|1256|1355|1154|1110|1278|1080|1128|1683|1282|1291|1360|1422|1646|1791|1620|1501|1669|1883|1359|1091|983|875|875|920|873|965|1214|1815|1507|1757|1552|1593|1568|1677|1617|1476|1381|1739|1894|1775|1779|1707|1684|1493|1482|1575|1677|2999|2791|2192|1892|1880|1838|1876|1857|1932|2118|2255|1941|1349|1081|1012|858|638|464|381|304|228|157|164|112|120|95|93|88|106|81|64|47|27|32|28|13|7|6|2|2|1</HistCounts>
      </HistItem>
    </Histograms>
    <Metadata>
      <MDI key="RepresentationType">ATHEMATIC</MDI>
      <MDI key="STATISTICS_COVARIANCES">35656.52037765996</MDI>
      <MDI key="STATISTICS_EXCLUDEDVALUES"></MDI>
      <MDI key="STATISTICS_MAXIMUM">-4080.8100585938</MDI>
      <MDI key="STATISTICS_MEAN">-4677.138750153</MDI>
      <MDI key="STATISTICS_MINIMUM">-5042.3999023438</MDI>
      <MDI key="STATISTICS_SKIPFACTORX">1</MDI>
      <MDI key="STATISTICS_SKIPFACTORY">1</MDI>
      <MDI key="STATISTICS_STDDEV">188.82934194044</MDI>
    </Metadata>
  </PAMRasterBand>
</PAMDataset>
