# Supplementary material for: Multibeam bathymetry data from the Kane Gap and south-eastern part of the Canary Basin (Eastern tropical Atlantic)
Source: Data Brief. 2020 Jul 24;32:106055. doi: 10.1016/j.dib.2020.106055 (PMC7399254; doi:10.1016/j.dib.2020.106055)
Supplement: Supplementary file 2 [file mmc2.zip › Tiff/ANS44_KaneGap_UTM27N_100m_f.tfw]

100.0000000000
0.0000000000
0.0000000000
-100.0000000000
560150.0000000000
1157050.0000000000
