# Supplementary material for: Multibeam bathymetry data from the Kane Gap and south-eastern part of the Canary Basin (Eastern tropical Atlantic)
Source: Data Brief. 2020 Jul 24;32:106055. doi: 10.1016/j.dib.2020.106055 (PMC7399254; doi:10.1016/j.dib.2020.106055)
Supplement: Supplementary file 2 [file mmc2.zip › Tiff/ANS44_KaneGap_UTM27N_100m_f.tif.aux.xml]

<PAMDataset>
  <PAMRasterBand band="1">
    <Histograms>
      <HistItem>
        <HistMin>-5060.83984375</HistMin>
        <HistMax>-3211.635498046875</HistMax>
        <BucketCount>256</BucketCount>
        <IncludeOutOfRange>1</IncludeOutOfRange>
        <Approximate>0</Approximate>
        <HistCounts>9|29|253|343|565|785|981|1108|1308|1897|2346|3410|4218|4006|4147|4910|5495|6309|5715|4748|6278|5111|4684|4985|4389|4507|3953|4279|4716|4676|4693|5003|4683|4473|4770|5943|5901|4762|4529|5057|6037|7811|7829|6682|6440|6129|7397|11073|9134|7647|8226|9742|11672|10602|9913|9642|10555|12690|14395|14607|15514|17278|23164|25098|19576|18111|15366|14606|15569|12511|11411|11086|10464|10295|9405|8049|7147|6482|6930|7761|6345|5534|5132|4529|4327|3976|3726|3859|3925|4071|2926|2263|2217|2461|2077|2259|1985|1834|1837|1902|1941|2008|2219|2104|2251|2416|1976|1975|2038|1967|2218|2035|1819|1441|1166|1061|795|675|479|375|356|324|322|310|307|255|224|212|223|172|154|175|153|145|143|118|121|119|116|107|106|109|125|108|103|106|103|111|91|88|91|90|77|89|76|69|59|58|66|58|43|65|47|61|55|42|49|56|51|55|50|41|50|49|54|47|55|40|48|50|44|55|34|42|46|45|35|43|36|45|48|50|36|31|41|39|53|48|45|34|36|39|54|39|33|48|40|37|34|35|26|25|21|32|27|25|27|24|19|25|26|20|28|34|23|31|23|23|28|23|31|24|16|30|27|25|21|27|27|32|28|15|12|12|13|14|12|16|11|11|12|6|6|5|3|1</HistCounts>
      </HistItem>
    </Histograms>
    <Metadata>
      <MDI key="RepresentationType">ATHEMATIC</MDI>
      <MDI key="STATISTICS_COVARIANCES">34767.89113569695</MDI>
      <MDI key="STATISTICS_EXCLUDEDVALUES"></MDI>
      <MDI key="STATISTICS_MAXIMUM">-3211.6354980469</MDI>
      <MDI key="STATISTICS_MEAN">-4630.891434482</MDI>
      <MDI key="STATISTICS_MINIMUM">-5060.83984375</MDI>
      <MDI key="STATISTICS_SKIPFACTORX">1</MDI>
      <MDI key="STATISTICS_SKIPFACTORY">1</MDI>
      <MDI key="STATISTICS_STDDEV">186.46150041147</MDI>
    </Metadata>
  </PAMRasterBand>
</PAMDataset>
